# Supplementary material for: CLIPdb: a CLIP-seq database for protein-RNA interactions
Source: BMC Genomics. 2015 Feb 5;16(1):51. doi: 10.1186/s12864-015-1273-2 (PMC4326514; doi:10.1186/s12864-015-1273-2)
Supplement: Additional file 1: — Summary of CLIP-seq data sets we used and processed. [file 12864_2015_1273_MOESM1_ESM.xlsx]

## Sheet: human
factor_name	species	species_factor_name	tissue_type	material	cell_type	cell_line_ID	disease_state	treatment	assay_method	data_accession	runs	pubmed_id	reference	notes
AGO1	Human	AGO1	Kidney	Cell line	Epithelial	HEK293	Cancer	Untreated	PAR-CLIP	GSE21578;GSM545212	SRR048973	20371350	Hafner, M. et al. Transcriptome-wide identification of RNA-binding protein and microRNA target sites by PAR-CLIP. Cell 141, 129-141, doi:10.1016/j.cell.2010.03.009 (2010).
AGO1	Human	AGO1	Kidney	Cell line	Epithelial	HEK293	Cancer	Untreated	PAR-CLIP	GSE43573;GSM1065667	SRR650318	23446348	Memczak, S. et al. Circular RNAs are a large class of animal RNAs with regulatory potency. Nature 495, 333-338, doi:10.1038/nature11928 (2013).
AGO1	Human	AGO1	Kidney	Cell line	Epithelial	HEK293	Cancer	Untreated	PAR-CLIP	GSE43573;GSM1065668	SRR650319	23446348	Memczak, S. et al. Circular RNAs are a large class of animal RNAs with regulatory potency. Nature 495, 333-338, doi:10.1038/nature11928 (2013).
AGO1	Human	AGO1	Kidney	Cell line	Epithelial	HEK293	Cancer	Untreated	PAR-CLIP	GSE43573;GSM1065669	SRR650320	23446348	Memczak, S. et al. Circular RNAs are a large class of animal RNAs with regulatory potency. Nature 495, 333-338, doi:10.1038/nature11928 (2013).
AGO2	Human	AGO2	Kidney	Cell line	Epithelial	HEK293	Cancer	Untreated	PAR-CLIP	GSE21578;GSM545213	SRR048974,SRR048975	20371350	Hafner, M. et al. Transcriptome-wide identification of RNA-binding protein and microRNA target sites by PAR-CLIP. Cell 141, 129-141, doi:10.1016/j.cell.2010.03.009 (2010).
AGO2	Human	AGO2	Kidney	Cell line	Epithelial	HEK293	Cancer	Untreated	HITS-CLIP	GSE28865;GSM714642	SRR189782	21572407	Kishore, S. et al. A quantitative analysis of CLIP methods for identifying binding sites of RNA-binding proteins. Nature methods 8, 559-564, doi:10.1038/nmeth.1608 (2011).
AGO2	Human	AGO2	Kidney	Cell line	Epithelial	HEK293	Cancer	Untreated	HITS-CLIP	GSE28865;GSM714643	SRR189783	21572407	Kishore, S. et al. A quantitative analysis of CLIP methods for identifying binding sites of RNA-binding proteins. Nature methods 8, 559-564, doi:10.1038/nmeth.1608 (2011).
AGO2	Human	AGO2	Kidney	Cell line	Epithelial	HEK293	Cancer	Untreated	PAR-CLIP	GSE28865;GSM714644	SRR189784	21572407	Kishore, S. et al. A quantitative analysis of CLIP methods for identifying binding sites of RNA-binding proteins. Nature methods 8, 559-564, doi:10.1038/nmeth.1608 (2011).
AGO2	Human	AGO2	Kidney	Cell line	Epithelial	HEK293	Cancer	Untreated	PAR-CLIP	GSE28865;GSM714645	SRR189785	21572407	Kishore, S. et al. A quantitative analysis of CLIP methods for identifying binding sites of RNA-binding proteins. Nature methods 8, 559-564, doi:10.1038/nmeth.1608 (2011).
AGO2	Human	AGO2	Kidney	Cell line	Epithelial	HEK293	Cancer	Untreated	PAR-CLIP	GSE28865;GSM714646	SRR189786	21572407	Kishore, S. et al. A quantitative analysis of CLIP methods for identifying binding sites of RNA-binding proteins. Nature methods 8, 559-564, doi:10.1038/nmeth.1608 (2011).
AGO2	Human	AGO2	Kidney	Cell line	Epithelial	HEK293	Cancer	Untreated	PAR-CLIP	GSE28865;GSM714647	SRR189787	21572407	Kishore, S. et al. A quantitative analysis of CLIP methods for identifying binding sites of RNA-binding proteins. Nature methods 8, 559-564, doi:10.1038/nmeth.1608 (2011).
AGO2	Human	AGO2	Blood	Cell line	B lymphocyte	BC-1	Primary effusion lymphoma	Untreated	PAR-CLIP	GSE32113;GSM796037	SRR343334	22100165	Gottwein, E. et al. Viral microRNA targetome of KSHV-infected primary effusion lymphoma cell lines. Cell host & microbe 10, 515-526, doi:10.1016/j.chom.2011.09.012 (2011).
AGO2	Human	AGO2	Blood	Cell line	B lymphocyte	BC-1	Primary effusion lymphoma	Untreated	PAR-CLIP	GSE32113;GSM796038	SRR343335	22100165	Gottwein, E. et al. Viral microRNA targetome of KSHV-infected primary effusion lymphoma cell lines. Cell host & microbe 10, 515-526, doi:10.1016/j.chom.2011.09.012 (2011).
AGO2	Human	AGO2	Blood	Cell line	B lymphocyte	BC-3	Primary effusion lymphoma	Untreated	PAR-CLIP	GSE32113;GSM796039	SRR343336	22100165	Gottwein, E. et al. Viral microRNA targetome of KSHV-infected primary effusion lymphoma cell lines. Cell host & microbe 10, 515-526, doi:10.1016/j.chom.2011.09.012 (2011).
AGO2	Human	AGO2	Blood	Cell line	B lymphocyte	BC-3	Primary effusion lymphoma	Untreated	PAR-CLIP	GSE32113;GSM796040	SRR343337	22100165	Gottwein, E. et al. Viral microRNA targetome of KSHV-infected primary effusion lymphoma cell lines. Cell host & microbe 10, 515-526, doi:10.1016/j.chom.2011.09.012 (2011).
AGO2	Human	AGO2	Blood	Cell line	B lymphocyte	BC-3	Primary effusion lymphoma	Untreated	HITS-CLIP	GSE41357;GSM1015450	SRR580359	22927820	Haecker, I. et al. Ago HITS-CLIP expands understanding of Kaposi's sarcoma-associated herpesvirus miRNA function in primary effusion lymphomas. PLoS pathogens 8, e1002884, doi:10.1371/journal.ppat.1002884 (2012).
AGO2	Human	AGO2	Blood	Cell line	B lymphocyte	BC-3	Primary effusion lymphoma	Untreated	HITS-CLIP	GSE41357;GSM1015451	SRR580360	22927820	Haecker, I. et al. Ago HITS-CLIP expands understanding of Kaposi's sarcoma-associated herpesvirus miRNA function in primary effusion lymphomas. PLoS pathogens 8, e1002884, doi:10.1371/journal.ppat.1002884 (2012).
AGO2	Human	AGO2	Blood	Cell line	B lymphocyte	BC-3	Primary effusion lymphoma	Untreated	HITS-CLIP	GSE41357;GSM1015452	SRR580361	22927820	Haecker, I. et al. Ago HITS-CLIP expands understanding of Kaposi's sarcoma-associated herpesvirus miRNA function in primary effusion lymphomas. PLoS pathogens 8, e1002884, doi:10.1371/journal.ppat.1002884 (2012).
AGO2	Human	AGO2	Blood	Cell line	B lymphocyte	BCBL-1	Primary effusion lymphoma	Untreated	HITS-CLIP	GSE41357;GSM1015453	SRR580362	22927820	Haecker, I. et al. Ago HITS-CLIP expands understanding of Kaposi's sarcoma-associated herpesvirus miRNA function in primary effusion lymphomas. PLoS pathogens 8, e1002884, doi:10.1371/journal.ppat.1002884 (2012).
AGO2	Human	AGO2	Blood	Cell line	B lymphocyte	BCBL-1	Primary effusion lymphoma	Untreated	HITS-CLIP	GSE41357;GSM1015454	SRR580363	22927820	Haecker, I. et al. Ago HITS-CLIP expands understanding of Kaposi's sarcoma-associated herpesvirus miRNA function in primary effusion lymphomas. PLoS pathogens 8, e1002884, doi:10.1371/journal.ppat.1002884 (2012).
AGO2	Human	AGO2	Blood	Cell line	B lymphocyte	EF3D-AGO2	Infected with EBV	Untreated	PAR-CLIP	GSE41437;GSM1020021	SRR592685	22291592	Skalsky, R. L. et al. The viral and cellular microRNA targetome in lymphoblastoid cell lines. PLoS pathogens 8, e1002484, doi:10.1371/journal.ppat.1002484 (2012).
AGO2	Human	AGO2	Blood	Cell line	B lymphocyte	LCL35	Infected with EBV	Untreated	PAR-CLIP	GSE41437;GSM1020022	SRR592686	22291592	Skalsky, R. L. et al. The viral and cellular microRNA targetome in lymphoblastoid cell lines. PLoS pathogens 8, e1002484, doi:10.1371/journal.ppat.1002484 (2012).
AGO2	Human	AGO2	Blood	Cell line	B lymphocyte	LCL-BAC	Infected with EBV	Untreated	PAR-CLIP	GSE41437;GSM1020023	SRR592687	22291592	Skalsky, R. L. et al. The viral and cellular microRNA targetome in lymphoblastoid cell lines. PLoS pathogens 8, e1002484, doi:10.1371/journal.ppat.1002484 (2012).
AGO2	Human	AGO2	Blood	Cell line	B lymphocyte	LCL-BAC-D1	Infected with EBV	Untreated	PAR-CLIP	GSE41437;GSM1020024	SRR592688	22291592	Skalsky, R. L. et al. The viral and cellular microRNA targetome in lymphoblastoid cell lines. PLoS pathogens 8, e1002484, doi:10.1371/journal.ppat.1002484 (2012).
AGO2	Human	AGO2	Blood	Cell line	B lymphocyte	LCL-BAC-D3	Infected with EBV	Untreated	PAR-CLIP	GSE41437;GSM1020025	SRR592689	22291592	Skalsky, R. L. et al. The viral and cellular microRNA targetome in lymphoblastoid cell lines. PLoS pathogens 8, e1002484, doi:10.1371/journal.ppat.1002484 (2012).
AGO2	Human	AGO2	Cervix	Cell line	Epithelial	HeLa	Cervical adenocarcinoma	Untreated	HITS-CLIP	GSE42701;GSM1048187	SRR628447,SRR628448,SRR628449,SRR628450	23313552	Xue, Y. et al. Direct conversion of fibroblasts to neurons by reprogramming PTB-regulated microRNA circuits. Cell 152, 82-96, doi:10.1016/j.cell.2012.11.045 (2013).
AGO2	Human	AGO2	Cervix	Cell line	Epithelial	HeLa	Cervical adenocarcinoma	PTBP KO	HITS-CLIP	GSE42701;GSM1048188	SRR628451,SRR628452,SRR628453	23313552	Xue, Y. et al. Direct conversion of fibroblasts to neurons by reprogramming PTB-regulated microRNA circuits. Cell 152, 82-96, doi:10.1016/j.cell.2012.11.045 (2013).
AGO2	Human	AGO2	Kidney	Cell line	Epithelial	HEK293	Cancer	Untreated	PAR-CLIP	GSE43573;GSM1065670	SRR650321	23446348	Memczak, S. et al. Circular RNAs are a large class of animal RNAs with regulatory potency. Nature 495, 333-338, doi:10.1038/nature11928 (2013).
AGO2	Human	AGO2	Kidney	Cell line	Epithelial	HEK293	Cancer	Untreated	PAR-CLIP	GSE43666;GSM1067869	SRR651730	21572407	Kishore, S. et al. A quantitative analysis of CLIP methods for identifying binding sites of RNA-binding proteins. Nature methods 8, 559-564, doi:10.1038/nmeth.1608 (2011).
AGO2	Human	AGO2	Kidney	Cell line	Epithelial	HEK293	Cancer	Untreated	PAR-CLIP	GSE43666;GSM1067870	SRR651731	21572407	Kishore, S. et al. A quantitative analysis of CLIP methods for identifying binding sites of RNA-binding proteins. Nature methods 8, 559-564, doi:10.1038/nmeth.1608 (2011).
AGO2	Human	AGO2	Kidney	Cell line	Epithelial	HEK293S	Cancer	Untreated	HITS-CLIP	GSE44404;GSM1084040	SRR741884	23824327	Karginov, F. V. & Hannon, G. J. Remodeling of Ago2-mRNA interactions upon cellular stress reflects miRNA complementarity and correlates with altered translation rates. Genes & development 27, 1624-1632, doi:10.1101/gad.215939.113 (2013).
AGO2	Human	AGO2	Kidney	Cell line	Epithelial	HEK293S	Cancer	Arsenite	HITS-CLIP	GSE44404;GSM1084041	SRR741885	23824327	Karginov, F. V. & Hannon, G. J. Remodeling of Ago2-mRNA interactions upon cellular stress reflects miRNA complementarity and correlates with altered translation rates. Genes & development 27, 1624-1632, doi:10.1101/gad.215939.113 (2013).
AGO2	Human	AGO2	Kidney	Cell line	Epithelial	HEK293S	Cancer	Untreated	HITS-CLIP	GSE44404;GSM1084042	SRR741886	23824327	Karginov, F. V. & Hannon, G. J. Remodeling of Ago2-mRNA interactions upon cellular stress reflects miRNA complementarity and correlates with altered translation rates. Genes & development 27, 1624-1632, doi:10.1101/gad.215939.113 (2013).
AGO2	Human	AGO2	Kidney	Cell line	Epithelial	HEK293S	Cancer	Arsenite	HITS-CLIP	GSE44404;GSM1084043	SRR741887	23824327	Karginov, F. V. & Hannon, G. J. Remodeling of Ago2-mRNA interactions upon cellular stress reflects miRNA complementarity and correlates with altered translation rates. Genes & development 27, 1624-1632, doi:10.1101/gad.215939.113 (2013).
AGO2	Human	AGO2	Kidney	Cell line	Epithelial	HEK293S	Cancer	Untreated	HITS-CLIP	GSE44404;GSM1084044	SRR741888	23824327	Karginov, F. V. & Hannon, G. J. Remodeling of Ago2-mRNA interactions upon cellular stress reflects miRNA complementarity and correlates with altered translation rates. Genes & development 27, 1624-1632, doi:10.1101/gad.215939.113 (2013).
AGO2	Human	AGO2	Kidney	Cell line	Epithelial	HEK293S	Cancer	Arsenite	HITS-CLIP	GSE44404;GSM1084045	SRR741889	23824327	Karginov, F. V. & Hannon, G. J. Remodeling of Ago2-mRNA interactions upon cellular stress reflects miRNA complementarity and correlates with altered translation rates. Genes & development 27, 1624-1632, doi:10.1101/gad.215939.113 (2013).
AGO2	Human	AGO2	Kidney	Cell line	Epithelial	HEK293S	Cancer	Untreated	HITS-CLIP	GSE44404;GSM1084046	SRR741890	23824327	Karginov, F. V. & Hannon, G. J. Remodeling of Ago2-mRNA interactions upon cellular stress reflects miRNA complementarity and correlates with altered translation rates. Genes & development 27, 1624-1632, doi:10.1101/gad.215939.113 (2013).
AGO2	Human	AGO2	Kidney	Cell line	Epithelial	HEK293S	Cancer	Arsenite	HITS-CLIP	GSE44404;GSM1084047	SRR741891	23824327	Karginov, F. V. & Hannon, G. J. Remodeling of Ago2-mRNA interactions upon cellular stress reflects miRNA complementarity and correlates with altered translation rates. Genes & development 27, 1624-1632, doi:10.1101/gad.215939.113 (2013).
AGO2	Human	AGO2	Kidney	Cell line	Epithelial	HEK293S	Cancer	Untreated	HITS-CLIP	GSE44404;GSM1084064	SRR741923,SRR741924	23824327	Karginov, F. V. & Hannon, G. J. Remodeling of Ago2-mRNA interactions upon cellular stress reflects miRNA complementarity and correlates with altered translation rates. Genes & development 27, 1624-1632, doi:10.1101/gad.215939.113 (2013).
AGO2	Human	AGO2	Kidney	Cell line	Epithelial	HEK293S	Cancer	Emetine	HITS-CLIP	GSE44404;GSM1084065	SRR741925,SRR741926	23824327	Karginov, F. V. & Hannon, G. J. Remodeling of Ago2-mRNA interactions upon cellular stress reflects miRNA complementarity and correlates with altered translation rates. Genes & development 27, 1624-1632, doi:10.1101/gad.215939.113 (2013).
AGO2	Human	AGO2	Kidney	Cell line	Epithelial	HEK293S	Cancer	Untreated	HITS-CLIP	GSE44404;GSM1084066	SRR741927,SRR741928	23824327	Karginov, F. V. & Hannon, G. J. Remodeling of Ago2-mRNA interactions upon cellular stress reflects miRNA complementarity and correlates with altered translation rates. Genes & development 27, 1624-1632, doi:10.1101/gad.215939.113 (2013).
AGO2	Human	AGO2	Kidney	Cell line	Epithelial	HEK293S	Cancer	Emetine	HITS-CLIP	GSE44404;GSM1084067	SRR741929,SRR741930	23824327	Karginov, F. V. & Hannon, G. J. Remodeling of Ago2-mRNA interactions upon cellular stress reflects miRNA complementarity and correlates with altered translation rates. Genes & development 27, 1624-1632, doi:10.1101/gad.215939.113 (2013).
AGO2	Human	AGO2	Kidney	Cell line	Epithelial	HEK293S	Cancer	Untreated	HITS-CLIP	GSE44404;GSM1084068	SRR741931,SRR741932	23824327	Karginov, F. V. & Hannon, G. J. Remodeling of Ago2-mRNA interactions upon cellular stress reflects miRNA complementarity and correlates with altered translation rates. Genes & development 27, 1624-1632, doi:10.1101/gad.215939.113 (2013).
AGO2	Human	AGO2	Kidney	Cell line	Epithelial	HEK293S	Cancer	Emetine	HITS-CLIP	GSE44404;GSM1084069	SRR741933,SRR741934	23824327	Karginov, F. V. & Hannon, G. J. Remodeling of Ago2-mRNA interactions upon cellular stress reflects miRNA complementarity and correlates with altered translation rates. Genes & development 27, 1624-1632, doi:10.1101/gad.215939.113 (2013).
AGO2	Human	AGO2	Kidney	Cell line	Epithelial	HEK293S	Cancer	Untreated	HITS-CLIP	GSE44404;GSM1084072	SRR741937	23824327	Karginov, F. V. & Hannon, G. J. Remodeling of Ago2-mRNA interactions upon cellular stress reflects miRNA complementarity and correlates with altered translation rates. Genes & development 27, 1624-1632, doi:10.1101/gad.215939.113 (2013).
AGO2	Human	AGO2	Kidney	Cell line	Epithelial	HEK293S	Cancer	Hippuristanol	HITS-CLIP	GSE44404;GSM1084073	SRR741938	23824327	Karginov, F. V. & Hannon, G. J. Remodeling of Ago2-mRNA interactions upon cellular stress reflects miRNA complementarity and correlates with altered translation rates. Genes & development 27, 1624-1632, doi:10.1101/gad.215939.113 (2013).
AGO2	Human	AGO2	Kidney	Cell line	Epithelial	HEK293S	Cancer	Untreated	HITS-CLIP	GSE44404;GSM1084074	SRR741939	23824327	Karginov, F. V. & Hannon, G. J. Remodeling of Ago2-mRNA interactions upon cellular stress reflects miRNA complementarity and correlates with altered translation rates. Genes & development 27, 1624-1632, doi:10.1101/gad.215939.113 (2013).
AGO2	Human	AGO2	Kidney	Cell line	Epithelial	HEK293S	Cancer	Hippuristanol	HITS-CLIP	GSE44404;GSM1084075	SRR741940	23824327	Karginov, F. V. & Hannon, G. J. Remodeling of Ago2-mRNA interactions upon cellular stress reflects miRNA complementarity and correlates with altered translation rates. Genes & development 27, 1624-1632, doi:10.1101/gad.215939.113 (2013).
AGO2	Human	AGO2	Kidney	Cell line	Epithelial	HEK293S	Cancer	Untreated	HITS-CLIP	GSE44404;GSM1084076	SRR741941	23824327	Karginov, F. V. & Hannon, G. J. Remodeling of Ago2-mRNA interactions upon cellular stress reflects miRNA complementarity and correlates with altered translation rates. Genes & development 27, 1624-1632, doi:10.1101/gad.215939.113 (2013).
AGO2	Human	AGO2	Kidney	Cell line	Epithelial	HEK293S	Cancer	Hippuristanol	HITS-CLIP	GSE44404;GSM1084077	SRR741942	23824327	Karginov, F. V. & Hannon, G. J. Remodeling of Ago2-mRNA interactions upon cellular stress reflects miRNA complementarity and correlates with altered translation rates. Genes & development 27, 1624-1632, doi:10.1101/gad.215939.113 (2013).
AGO2	Human	AGO2	Kidney	Cell line	Epithelial	HEK293S	Cancer	Untreated	HITS-CLIP	GSE44404;GSM1084078	SRR741943	23824327	Karginov, F. V. & Hannon, G. J. Remodeling of Ago2-mRNA interactions upon cellular stress reflects miRNA complementarity and correlates with altered translation rates. Genes & development 27, 1624-1632, doi:10.1101/gad.215939.113 (2013).
AGO2	Human	AGO2	Kidney	Cell line	Epithelial	HEK293S	Cancer	Hippuristanol	HITS-CLIP	GSE44404;GSM1084079	SRR741944	23824327	Karginov, F. V. & Hannon, G. J. Remodeling of Ago2-mRNA interactions upon cellular stress reflects miRNA complementarity and correlates with altered translation rates. Genes & development 27, 1624-1632, doi:10.1101/gad.215939.113 (2013).
AGO2	Human	AGO2	Kidney	Cell line	Epithelial	HEK293S	Cancer	Untreated	HITS-CLIP	GSE44404;GSM1084080	SRR741945	23824327	Karginov, F. V. & Hannon, G. J. Remodeling of Ago2-mRNA interactions upon cellular stress reflects miRNA complementarity and correlates with altered translation rates. Genes & development 27, 1624-1632, doi:10.1101/gad.215939.113 (2013).
AGO2	Human	AGO2	Kidney	Cell line	Epithelial	HEK293S	Cancer	Hippuristanol	HITS-CLIP	GSE44404;GSM1084081	SRR741946	23824327	Karginov, F. V. & Hannon, G. J. Remodeling of Ago2-mRNA interactions upon cellular stress reflects miRNA complementarity and correlates with altered translation rates. Genes & development 27, 1624-1632, doi:10.1101/gad.215939.113 (2013).
AGO2	Human	AGO2	Kidney	Cell line	Epithelial	HEK293S	Cancer	Untreated	HITS-CLIP	GSE44404;GSM1084082	SRR741947	23824327	Karginov, F. V. & Hannon, G. J. Remodeling of Ago2-mRNA interactions upon cellular stress reflects miRNA complementarity and correlates with altered translation rates. Genes & development 27, 1624-1632, doi:10.1101/gad.215939.113 (2013).
AGO2	Human	AGO2	Kidney	Cell line	Epithelial	HEK293S	Cancer	Hippuristanol	HITS-CLIP	GSE44404;GSM1084083	SRR741948	23824327	Karginov, F. V. & Hannon, G. J. Remodeling of Ago2-mRNA interactions upon cellular stress reflects miRNA complementarity and correlates with altered translation rates. Genes & development 27, 1624-1632, doi:10.1101/gad.215939.113 (2013).
AGO2	Human	AGO2	Blood	Cell line	B lymphocyte	LCL-BAC-D2	Infected with EBV	Untreated	PAR-CLIP	GSE46611;GSM1133252	SRR837799	22291592	Majoros WH, Lekprasert P, Mukherjee N, Skalsky RL et al. MicroRNA target site identification by integrating sequence and binding information. Nat Methods 2013 Jul,10(7):630-3.
AGO2	Human	AGO2	Embryo	Cell line	Embryonic stem	WA-09	Normal	Untreated	PAR-CLIP	NA		22012620	Lipchina, I. et al. Genome-wide identification of microRNA targets in human ES cells reveals a role for miR-302 in modulating BMP response. Genes & development 25, 2173-2186, doi:10.1101/gad.17221311 (2011).	Not used, data unavailable
AGO2	Human	AGO2	Breast	Cell line	Epithelial	MCF7	Cancer	Untreated	PAR-CLIP	SRX388831;SRX388831	SRR1045082	24398324	Farazi, T. A. et al. Identification of distinct miRNA target regulation between breast cancer molecular subtypes using AGO2-PAR-CLIP and patient datasets. Genome biology 15, R9, doi:10.1186/gb-2014-15-1-r9 (2014).
AGO3	Human	AGO3	Kidney	Cell line	Epithelial	HEK293	Cancer	Untreated	PAR-CLIP	GSE21578;GSM545214	SRR048976,SRR048977	20371350	Hafner, M. et al. Transcriptome-wide identification of RNA-binding protein and microRNA target sites by PAR-CLIP. Cell 141, 129-141, doi:10.1016/j.cell.2010.03.009 (2010).
AGO4	Human	AGO4	Kidney	Cell line	Epithelial	HEK293	Cancer	Untreated	PAR-CLIP	GSE21578;GSM545215	SRR048978,SRR048979	20371350	Hafner, M. et al. Transcriptome-wide identification of RNA-binding protein and microRNA target sites by PAR-CLIP. Cell 141, 129-141, doi:10.1016/j.cell.2010.03.009 (2010).
ALKBH5	Human	ALKBH5	Kidney	Cell line	Epithelial	HEK293	Cancer	Untreated	PAR-CLIP	GSE38201;GSM936506	SRR500478,SRR500479	22681889	Baltz, A. G. et al. The mRNA-bound proteome and its global occupancy profile on protein-coding transcripts. Molecular cell 46, 674-690, doi:10.1016/j.molcel.2012.05.021 (2012).
C17orf85	Human	C17orf85	Kidney	Cell line	Epithelial	HEK293	Cancer	Untreated	PAR-CLIP	GSE38201;GSM936507	SRR500480,SRR500481	22681889	Baltz, A. G. et al. The mRNA-bound proteome and its global occupancy profile on protein-coding transcripts. Molecular cell 46, 674-690, doi:10.1016/j.molcel.2012.05.021 (2012).
CAPRIN1	Human	CAPRIN1	Kidney	Cell line	Epithelial	HEK293	Cancer	Untreated	PAR-CLIP	GSE38201;GSM936509	SRR500484,SRR500485	22681889	Baltz, A. G. et al. The mRNA-bound proteome and its global occupancy profile on protein-coding transcripts. Molecular cell 46, 674-690, doi:10.1016/j.molcel.2012.05.021 (2012).
CPSF1	Human	CPSF1	Kidney	Cell line	Epithelial	HEK293	Cancer	Untreated	PAR-CLIP	GSE37401;GSM917672	SRR488736	22813749	Martin, G., Gruber, A. R., Keller, W. & Zavolan, M. Genome-wide analysis of pre-mRNA 3' end processing reveals a decisive role of human cleavage factor I in the regulation of 3' UTR length. Cell reports 1, 753-763, doi:10.1016/j.celrep.2012.05.003 (2012).
CPSF1	Human	CPSF1	Kidney	Cell line	Epithelial	HEK293	Cancer	Untreated	PAR-CLIP	GSE37401;GSM917673	SRR488737	22813749	Martin, G., Gruber, A. R., Keller, W. & Zavolan, M. Genome-wide analysis of pre-mRNA 3' end processing reveals a decisive role of human cleavage factor I in the regulation of 3' UTR length. Cell reports 1, 753-763, doi:10.1016/j.celrep.2012.05.003 (2012).
CPSF2	Human	CPSF2	Kidney	Cell line	Epithelial	HEK293	Cancer	Untreated	PAR-CLIP	GSE37401;GSM917670	SRR488734	22813749	Martin, G., Gruber, A. R., Keller, W. & Zavolan, M. Genome-wide analysis of pre-mRNA 3' end processing reveals a decisive role of human cleavage factor I in the regulation of 3' UTR length. Cell reports 1, 753-763, doi:10.1016/j.celrep.2012.05.003 (2012).
CPSF2	Human	CPSF2	Kidney	Cell line	Epithelial	HEK293	Cancer	Untreated	PAR-CLIP	GSE37401;GSM917671	SRR488735	22813749	Martin, G., Gruber, A. R., Keller, W. & Zavolan, M. Genome-wide analysis of pre-mRNA 3' end processing reveals a decisive role of human cleavage factor I in the regulation of 3' UTR length. Cell reports 1, 753-763, doi:10.1016/j.celrep.2012.05.003 (2012).
CPSF3	Human	CPSF3	Kidney	Cell line	Epithelial	HEK293	Cancer	Untreated	PAR-CLIP	GSE37401;GSM917668	SRR488732	22813749	Martin, G., Gruber, A. R., Keller, W. & Zavolan, M. Genome-wide analysis of pre-mRNA 3' end processing reveals a decisive role of human cleavage factor I in the regulation of 3' UTR length. Cell reports 1, 753-763, doi:10.1016/j.celrep.2012.05.003 (2012).
CPSF3	Human	CPSF3	Kidney	Cell line	Epithelial	HEK293	Cancer	Untreated	PAR-CLIP	GSE37401;GSM917669	SRR488733	22813749	Martin, G., Gruber, A. R., Keller, W. & Zavolan, M. Genome-wide analysis of pre-mRNA 3' end processing reveals a decisive role of human cleavage factor I in the regulation of 3' UTR length. Cell reports 1, 753-763, doi:10.1016/j.celrep.2012.05.003 (2012).
CPSF4	Human	CPSF4	Kidney	Cell line	Epithelial	HEK293	Cancer	Untreated	PAR-CLIP	GSE37401;GSM917666	SRR488730	22813749	Martin, G., Gruber, A. R., Keller, W. & Zavolan, M. Genome-wide analysis of pre-mRNA 3' end processing reveals a decisive role of human cleavage factor I in the regulation of 3' UTR length. Cell reports 1, 753-763, doi:10.1016/j.celrep.2012.05.003 (2012).
CPSF4	Human	CPSF4	Kidney	Cell line	Epithelial	HEK293	Cancer	Untreated	PAR-CLIP	GSE37401;GSM917667	SRR488731	22813749	Martin, G., Gruber, A. R., Keller, W. & Zavolan, M. Genome-wide analysis of pre-mRNA 3' end processing reveals a decisive role of human cleavage factor I in the regulation of 3' UTR length. Cell reports 1, 753-763, doi:10.1016/j.celrep.2012.05.003 (2012).
CPSF6	Human	CPSF6	Kidney	Cell line	Epithelial	HEK293	Cancer	Untreated	PAR-CLIP	GSE37401;GSM917664	SRR488728	22813749	Martin, G., Gruber, A. R., Keller, W. & Zavolan, M. Genome-wide analysis of pre-mRNA 3' end processing reveals a decisive role of human cleavage factor I in the regulation of 3' UTR length. Cell reports 1, 753-763, doi:10.1016/j.celrep.2012.05.003 (2012).
CPSF6	Human	CPSF6	Kidney	Cell line	Epithelial	HEK293	Cancer	Untreated	PAR-CLIP	GSE37401;GSM917665	SRR488729	22813749	Martin, G., Gruber, A. R., Keller, W. & Zavolan, M. Genome-wide analysis of pre-mRNA 3' end processing reveals a decisive role of human cleavage factor I in the regulation of 3' UTR length. Cell reports 1, 753-763, doi:10.1016/j.celrep.2012.05.003 (2012).
CPSF7	Human	CPSF7	Kidney	Cell line	Epithelial	HEK293	Cancer	Untreated	PAR-CLIP	GSE37401;GSM917663	SRR488727	22813749	Martin, G., Gruber, A. R., Keller, W. & Zavolan, M. Genome-wide analysis of pre-mRNA 3' end processing reveals a decisive role of human cleavage factor I in the regulation of 3' UTR length. Cell reports 1, 753-763, doi:10.1016/j.celrep.2012.05.003 (2012).
CSTF2	Human	CSTF2	Kidney	Cell line	Epithelial	HEK293	Cancer	Untreated	PAR-CLIP	GSE37401;GSM917676	SRR488740	22813749	Martin, G., Gruber, A. R., Keller, W. & Zavolan, M. Genome-wide analysis of pre-mRNA 3' end processing reveals a decisive role of human cleavage factor I in the regulation of 3' UTR length. Cell reports 1, 753-763, doi:10.1016/j.celrep.2012.05.003 (2012).
CSTF2	Human	CSTF2	Cervix	Cell line	Epithelial	HeLa	Cervical adenocarcinoma	Untreated	iCLIP	GSE40859;GSM1003587	SRR568009	23112178	Yao, C. et al. Transcriptome-wide analyses of CstF64-RNA interactions in global regulation of mRNA alternative polyadenylation. Proceedings of the National Academy of Sciences of the United States of America 109, 18773-18778, doi:10.1073/pnas.1211101109 (2012).
CSTF2	Human	CSTF2	Cervix	Cell line	Epithelial	HeLa	Cervical adenocarcinoma	Untreated	iCLIP	GSE40859;GSM1003588	SRR568010	23112178	Yao, C. et al. Transcriptome-wide analyses of CstF64-RNA interactions in global regulation of mRNA alternative polyadenylation. Proceedings of the National Academy of Sciences of the United States of America 109, 18773-18778, doi:10.1073/pnas.1211101109 (2012).
CSTF2	Human	CSTF2	Cervix	Cell line	Epithelial	HeLa	Cervical adenocarcinoma	Untreated	iCLIP	GSE40859;GSM1003589	SRR568011	23112178	Yao, C. et al. Transcriptome-wide analyses of CstF64-RNA interactions in global regulation of mRNA alternative polyadenylation. Proceedings of the National Academy of Sciences of the United States of America 109, 18773-18778, doi:10.1073/pnas.1211101109 (2012).
CSTF2T	Human	CSTF2T	Kidney	Cell line	Epithelial	HEK293	Cancer	Untreated	PAR-CLIP	GSE37401;GSM917677	SRR488741	22813749	Martin, G., Gruber, A. R., Keller, W. & Zavolan, M. Genome-wide analysis of pre-mRNA 3' end processing reveals a decisive role of human cleavage factor I in the regulation of 3' UTR length. Cell reports 1, 753-763, doi:10.1016/j.celrep.2012.05.003 (2012).
CSTF2T	Human	CSTF2T	Kidney	Cell line	Epithelial	HEK293	Cancer	Untreated	PAR-CLIP	GSE37401;GSM917678	SRR488742	22813749	Martin, G., Gruber, A. R., Keller, W. & Zavolan, M. Genome-wide analysis of pre-mRNA 3' end processing reveals a decisive role of human cleavage factor I in the regulation of 3' UTR length. Cell reports 1, 753-763, doi:10.1016/j.celrep.2012.05.003 (2012).
DGCR8	Human	DGCR8	Kidney	Cell line	Epithelial	HEK293T	Cancer	Untreated	HITS-CLIP	GSE39086;GSM955510	SRR518495	22796965	Macias, S. et al. DGCR8 HITS-CLIP reveals novel functions for the Microprocessor. Nature structural & molecular biology 19, 760-766, doi:10.1038/nsmb.2344 (2012).
DGCR8	Human	DGCR8	Kidney	Cell line	Epithelial	HEK293T	Cancer	Untreated	HITS-CLIP	GSE39086;GSM955511	SRR518496	22796965	Macias, S. et al. DGCR8 HITS-CLIP reveals novel functions for the Microprocessor. Nature structural & molecular biology 19, 760-766, doi:10.1038/nsmb.2344 (2012).
DGCR8	Human	DGCR8	Kidney	Cell line	Epithelial	HEK293T	Cancer	Untreated	HITS-CLIP	GSE39086;GSM955512	SRR518497	22796965	Macias, S. et al. DGCR8 HITS-CLIP reveals novel functions for the Microprocessor. Nature structural & molecular biology 19, 760-766, doi:10.1038/nsmb.2344 (2012).
DGCR8	Human	DGCR8	Kidney	Cell line	Epithelial	HEK293T	Cancer	Untreated	HITS-CLIP	GSE39086;GSM955513	SRR518498	22796965	Macias, S. et al. DGCR8 HITS-CLIP reveals novel functions for the Microprocessor. Nature structural & molecular biology 19, 760-766, doi:10.1038/nsmb.2344 (2012).
EIF4A3	Human	EIF4A3	Cervix	Cell line	Epithelial	HeLa	Cervical adenocarcinoma	Untreated	HITS-CLIP	GSE40778;GSM1001330	SRR567525	23085716	Sauliere, J. et al. CLIP-seq of eIF4AIII reveals transcriptome-wide mapping of the human exon junction complex. Nature structural & molecular biology 19, 1124-1131, doi:10.1038/nsmb.2420 (2012).
EIF4A3	Human	EIF4A3	Cervix	Cell line	Epithelial	HeLa	Cervical adenocarcinoma	Untreated	HITS-CLIP	GSE40778;GSM1001331	SRR567526	23085716	Sauliere, J. et al. CLIP-seq of eIF4AIII reveals transcriptome-wide mapping of the human exon junction complex. Nature structural & molecular biology 19, 1124-1131, doi:10.1038/nsmb.2420 (2012).
ELAVL1	Human	ELAVL1	Kidney	Cell line	Epithelial	HEK293	Cancer	Untreated	HITS-CLIP	GSE28865;GSM714635	SRR189775	21572407	Kishore, S. et al. A quantitative analysis of CLIP methods for identifying binding sites of RNA-binding proteins. Nature methods 8, 559-564, doi:10.1038/nmeth.1608 (2011).
ELAVL1	Human	ELAVL1	Kidney	Cell line	Epithelial	HEK293	Cancer	Untreated	HITS-CLIP	GSE28865;GSM714636	SRR189776	21572407	Kishore, S. et al. A quantitative analysis of CLIP methods for identifying binding sites of RNA-binding proteins. Nature methods 8, 559-564, doi:10.1038/nmeth.1608 (2011).
ELAVL1	Human	ELAVL1	Kidney	Cell line	Epithelial	HEK293	Cancer	Untreated	PAR-CLIP	GSE28865;GSM714637	SRR189777	21572407	Kishore, S. et al. A quantitative analysis of CLIP methods for identifying binding sites of RNA-binding proteins. Nature methods 8, 559-564, doi:10.1038/nmeth.1608 (2011).
ELAVL1	Human	ELAVL1	Kidney	Cell line	Epithelial	HEK293	Cancer	Untreated	PAR-CLIP	GSE28865;GSM714638	SRR189778	21572407	Kishore, S. et al. A quantitative analysis of CLIP methods for identifying binding sites of RNA-binding proteins. Nature methods 8, 559-564, doi:10.1038/nmeth.1608 (2011).
ELAVL1	Human	ELAVL1	Kidney	Cell line	Epithelial	HEK293	Cancer	Untreated	PAR-CLIP	GSE28865;GSM714639	SRR189779	21572407	Kishore, S. et al. A quantitative analysis of CLIP methods for identifying binding sites of RNA-binding proteins. Nature methods 8, 559-564, doi:10.1038/nmeth.1608 (2011).
ELAVL1	Human	ELAVL1	Kidney	Cell line	Epithelial	HEK293	Cancer	Untreated	PAR-CLIP	GSE28865;GSM714640	SRR189780	21572407	Kishore, S. et al. A quantitative analysis of CLIP methods for identifying binding sites of RNA-binding proteins. Nature methods 8, 559-564, doi:10.1038/nmeth.1608 (2011).
ELAVL1	Human	ELAVL1	Kidney	Cell line	Epithelial	HEK293	Cancer	Untreated	PAR-CLIP	GSE28865;GSM714641	SRR189781	21572407	Kishore, S. et al. A quantitative analysis of CLIP methods for identifying binding sites of RNA-binding proteins. Nature methods 8, 559-564, doi:10.1038/nmeth.1608 (2011).
ELAVL1	Human	ELAVL1	Kidney	Cell line	Epithelial	HEK293	Cancer	Untreated	PAR-CLIP	GSE29780;GSM738185	SRR248532	21723170	Mukherjee, N. et al. Integrative regulatory mapping indicates that the RNA-binding protein HuR couples pre-mRNA processing and mRNA stability. Molecular cell 43, 327-339, doi:10.1016/j.molcel.2011.06.007 (2011).
ELAVL1	Human	ELAVL1	Cervix	Cell line	Epithelial	HeLa	Cervical adenocarcinoma	Untreated	PAR-CLIP	GSE29943;GSM741173	SRR309285	21723171	Lebedeva, S. et al. Transcriptome-wide analysis of regulatory interactions of the RNA-binding protein HuR. Molecular cell 43, 340-352, doi:10.1016/j.molcel.2011.06.008 (2011).
ELAVL1	Human	ELAVL1	Cervix	Cell line	Epithelial	HeLa	Cervical adenocarcinoma	Untreated	PAR-CLIP	GSE29943;GSM741174	SRR309286	21723171	Lebedeva, S. et al. Transcriptome-wide analysis of regulatory interactions of the RNA-binding protein HuR. Molecular cell 43, 340-352, doi:10.1016/j.molcel.2011.06.008 (2011).
ELAVL1	Human	ELAVL1	Cervix	Cell line	Epithelial	HeLa	Cervical adenocarcinoma	Untreated	PAR-CLIP	GSE29943;GSM741175	SRR309287	21723171	Lebedeva, S. et al. Transcriptome-wide analysis of regulatory interactions of the RNA-binding protein HuR. Molecular cell 43, 340-352, doi:10.1016/j.molcel.2011.06.008 (2011).
ELAVL1	Human	ELAVL1	Kidney	Cell line	Epithelial	HEK293	Cancer	Untreated	PAR-CLIP	GSE50989;GSM1234283	SRR989636	24393468	Friedersdorf, M. B. & Keene, J. D. Advancing the functional utility of PAR-CLIP by quantifying background binding to mRNAs and lncRNAs. Genome biology 15, R2, doi:10.1186/gb-2014-15-1-r2 (2014).
ELAVL1	Human	ELAVL1	Kidney	Cell line	Epithelial	HEK293	Cancer	Untreated	PAR-CLIP	GSE50989;GSM1234284	SRR989637	24393468	Friedersdorf, M. B. & Keene, J. D. Advancing the functional utility of PAR-CLIP by quantifying background binding to mRNAs and lncRNAs. Genome biology 15, R2, doi:10.1186/gb-2014-15-1-r2 (2014).
EPAS1	Human	EPAS1	Brain	Cell line	Astrocytes	U87MG	Glioblastoma	Untreated	PAR-CLIP	GSE36247;GSM885045		22678294	Uniacke, J. et al. An oxygen-regulated switch in the protein synthesis machinery. Nature 486, 126-129, doi:10.1038/nature11055 (2012).	Not used, low quality
EWSR1	Human	EWSR1	Cervix	Cell line	Epithelial	HeLa	Cervical adenocarcinoma	Untreated	HITS-CLIP	GSE48065;GSM1167163		24813895	Paronetto, M. P. et al. Regulation of FAS Exon Definition and Apoptosis by the Ewing Sarcoma Protein. Cell reports, doi:10.1016/j.celrep.2014.03.077 (2014).	Not used, low quality
EWSR1	Human	EWSR1	Cervix	Cell line	Epithelial	HeLa	Cervical adenocarcinoma	Untreated	HITS-CLIP	GSE48065;GSM1167164		24813895	Paronetto, M. P. et al. Regulation of FAS Exon Definition and Apoptosis by the Ewing Sarcoma Protein. Cell reports, doi:10.1016/j.celrep.2014.03.077 (2014).	Not used, low quality
EWSR1	Human	EWSR1	Kidney	Cell line	Epithelial	HEK293	Cancer	Untreated	PAR-CLIP	SRX029343;SRX029343	SRR070460	22081015	Hoell, J. I. et al. RNA targets of wild-type and mutant FET family proteins. Nature structural & molecular biology 18, 1428-1431, doi:10.1038/nsmb.2163 (2011).
EWSR1	Human	EWSR1	Kidney	Cell line	Epithelial	HEK293	Cancer	Untreated	PAR-CLIP	SRX029344;SRX029344	SRR070461	22081015	Hoell, J. I. et al. RNA targets of wild-type and mutant FET family proteins. Nature structural & molecular biology 18, 1428-1431, doi:10.1038/nsmb.2163 (2011).
EZH2	Human	EZH2	Colon	Cell line	Epithelial	HCT116	Colorectal adenocarcinoma	Untreated	iCLIP	GSE36070;GSM880698	SRR413944	24141703	Guil, S. et al. Intronic RNAs mediate EZH2 regulation of epigenetic targets. Nature structural & molecular biology 19, 664-670, doi:10.1038/nsmb.2315 (2012).
FBL	Human	FBL	Kidney	Cell line	Epithelial	HEK293	Cancer	Untreated	PAR-CLIP	GSE43666;GSM1067864	SRR651725	23706177	Kishore, S. et al. Insights into snoRNA biogenesis and processing from PAR-CLIP of snoRNA core proteins and small RNA sequencing. Genome biology 14, R45, doi:10.1186/gb-2013-14-5-r45 (2013).
FBL	Human	FBL	Kidney	Cell line	Epithelial	HEK293	Cancer	Untreated	PAR-CLIP	GSE43666;GSM1067865	SRR651726	23706177	Kishore, S. et al. Insights into snoRNA biogenesis and processing from PAR-CLIP of snoRNA core proteins and small RNA sequencing. Genome biology 14, R45, doi:10.1186/gb-2013-14-5-r45 (2013).
FIP1L1	Human	FIP1L1	Kidney	Cell line	Epithelial	HEK293	Cancer	Untreated	PAR-CLIP	GSE37401;GSM917674	SRR488738	22813749	Martin, G., Gruber, A. R., Keller, W. & Zavolan, M. Genome-wide analysis of pre-mRNA 3' end processing reveals a decisive role of human cleavage factor I in the regulation of 3' UTR length. Cell reports 1, 753-763, doi:10.1016/j.celrep.2012.05.003 (2012).
FIP1L1	Human	FIP1L1	Kidney	Cell line	Epithelial	HEK293	Cancer	Untreated	PAR-CLIP	GSE37401;GSM917675	SRR488739	22813749	Martin, G., Gruber, A. R., Keller, W. & Zavolan, M. Genome-wide analysis of pre-mRNA 3' end processing reveals a decisive role of human cleavage factor I in the regulation of 3' UTR length. Cell reports 1, 753-763, doi:10.1016/j.celrep.2012.05.003 (2012).
FMR1	Human	FMR1	Kidney	Cell line	Epithelial	HEK293	Cancer	Untreated	PAR-CLIP	GSE39682;GSM977615	SRR527727	23235829	Ascano, M., Jr. et al. FMRP targets distinct mRNA sequence elements to regulate protein expression. Nature 492, 382-386, doi:10.1038/nature11737 (2012).
FMR1	Human	FMR1	Kidney	Cell line	Epithelial	HEK293	Cancer	Untreated	PAR-CLIP	GSE39682;GSM977616	SRR527728	23235829	Ascano, M., Jr. et al. FMRP targets distinct mRNA sequence elements to regulate protein expression. Nature 492, 382-386, doi:10.1038/nature11737 (2012).
FUS	Human	FUS	Brain	Tissue			Normal	Untreated	HITS-CLIP	GSE40653;GSM998875	SRR556766	23023293	Lagier-Tourenne, C. et al. Divergent roles of ALS-linked proteins FUS/TLS and TDP-43 intersect in processing long pre-mRNAs. Nature neuroscience 15, 1488-1497, doi:10.1038/nn.3230 (2012).
FUS	Human	FUS	Brain	Tissue			Normal	Untreated	HITS-CLIP	GSE43308;GSM1060381	SRR645784	23389473	Nakaya, T., Alexiou, P., Maragkakis, M., Chang, A. & Mourelatos, Z. FUS regulates genes coding for RNA-binding proteins in neurons by binding to their highly conserved introns. RNA 19, 498-509, doi:10.1261/rna.037804.112 (2013).
FUS	Human	FUS	Brain	Tissue			Normal	Untreated	HITS-CLIP	GSE43308;GSM1060382	SRR645785	23389473	Nakaya, T., Alexiou, P., Maragkakis, M., Chang, A. & Mourelatos, Z. FUS regulates genes coding for RNA-binding proteins in neurons by binding to their highly conserved introns. RNA 19, 498-509, doi:10.1261/rna.037804.112 (2013).
FUS	Human	FUS	Brain	Tissue			Normal	Untreated	HITS-CLIP	GSE43308;GSM1060383	SRR645786	23389473	Nakaya, T., Alexiou, P., Maragkakis, M., Chang, A. & Mourelatos, Z. FUS regulates genes coding for RNA-binding proteins in neurons by binding to their highly conserved introns. RNA 19, 498-509, doi:10.1261/rna.037804.112 (2013).
FUS	Human	FUS	Kidney	Cell line	Epithelial	HEK293	Cancer	Untreated	PAR-CLIP	SRX029328;SRX029328	SRR070448	22081015	Hoell, J. I. et al. RNA targets of wild-type and mutant FET family proteins. Nature structural & molecular biology 18, 1428-1431, doi:10.1038/nsmb.2163 (2011).
FUS	Human	FUS	Kidney	Cell line	Epithelial	HEK293	Cancer	Untreated	PAR-CLIP	SRX029329;SRX029329	SRR070449,SRR070450	22081015	Hoell, J. I. et al. RNA targets of wild-type and mutant FET family proteins. Nature structural & molecular biology 18, 1428-1431, doi:10.1038/nsmb.2163 (2011).
FXR1	Human	FXR1	Kidney	Cell line	Epithelial	HEK293	Cancer	Untreated	PAR-CLIP	GSE39682;GSM977619	SRR527731	23235829	Ascano, M., Jr. et al. FMRP targets distinct mRNA sequence elements to regulate protein expression. Nature 492, 382-386, doi:10.1038/nature11737 (2012).
FXR2	Human	FXR2	Kidney	Cell line	Epithelial	HEK293	Cancer	Untreated	PAR-CLIP	GSE39682;GSM977620	SRR527732	23235829	Ascano, M., Jr. et al. FMRP targets distinct mRNA sequence elements to regulate protein expression. Nature 492, 382-386, doi:10.1038/nature11737 (2012).
HNRNPA1	Human	HNRNPA1	Kidney	Cell line	Epithelial	HEK293T	Cancer	Untreated	HITS-CLIP	GSE34996;GSM859978,GSM859979,GSM859980,GSM859981	SRR398195,SRR398196,SRR398197,SRR398198	22574288	Huelga, S. C. et al. Integrative genome-wide analysis reveals cooperative regulation of alternative splicing by hnRNP proteins. Cell reports 1, 167-178, doi:10.1016/j.celrep.2012.02.001 (2012).
HNRNPA2B1	Human	HNRNPA2B1	Kidney	Cell line	Epithelial	HEK293T	Cancer	Untreated	HITS-CLIP	GSE34996;GSM859982	SRR398199	22574288	Huelga, S. C. et al. Integrative genome-wide analysis reveals cooperative regulation of alternative splicing by hnRNP proteins. Cell reports 1, 167-178, doi:10.1016/j.celrep.2012.02.001 (2012).
HNRNPC	Human	HNRNPC	Cervix	Cell line	Epithelial	HeLa	Cervical adenocarcinoma	Untreated	iCLIP	E-MTAB-1371;ERR196174,ERR196175,ERR196179,ERR196187	ERR196174,ERR196175,ERR196179,ERR196187	23374342	Zarnack, K. et al. Direct competition between hnRNP C and U2AF65 protects the transcriptome from the exonization of Alu elements. Cell 152, 453-466, doi:10.1016/j.cell.2012.12.023 (2013).
HNRNPC	Human	HNRNPC	Cervix	Cell line	Epithelial	HeLa	Cervical adenocarcinoma	Untreated	iCLIP	E-MTAB-1371;ERR196176,ERR196177,ERR196178,ERR196181,ERR196182,ERR196185,ERR196186,ERR196188,ERR196189	ERR196176,ERR196177,ERR196178,ERR196181,ERR196182,ERR196185,ERR196186,ERR196188,ERR196189	23374342	Zarnack, K. et al. Direct competition between hnRNP C and U2AF65 protects the transcriptome from the exonization of Alu elements. Cell 152, 453-466, doi:10.1016/j.cell.2012.12.023 (2013).
HNRNPC	Human	HNRNPC	Cervix	Cell line	Epithelial	HeLa	Cervical adenocarcinoma	Untreated	iCLIP	E-MTAB-341;ERR018282	ERR018282	20601959	Konig, J. et al. iCLIP reveals the function of hnRNP particles in splicing at individual nucleotide resolution. Nature structural & molecular biology 17, 909-915, doi:10.1038/nsmb.1838 (2010).
HNRNPC	Human	HNRNPC	Cervix	Cell line	Epithelial	HeLa	Cervical adenocarcinoma	Untreated	iCLIP	E-MTAB-341;ERR018283	ERR018283	20601959	Konig, J. et al. iCLIP reveals the function of hnRNP particles in splicing at individual nucleotide resolution. Nature structural & molecular biology 17, 909-915, doi:10.1038/nsmb.1838 (2010).
HNRNPC	Human	HNRNPC	Cervix	Cell line	Epithelial	HeLa	Cervical adenocarcinoma	Untreated	iCLIP	E-MTAB-341;ERR018284	ERR018284	20601959	Konig, J. et al. iCLIP reveals the function of hnRNP particles in splicing at individual nucleotide resolution. Nature structural & molecular biology 17, 909-915, doi:10.1038/nsmb.1838 (2010).
HNRNPF	Human	HNRNPF	Kidney	Cell line	Epithelial	HEK293T	Cancer	Untreated	HITS-CLIP	GSE34996;GSM859983,GSM859984,GSM859985,GSM859986	SRR398200,SRR398201,SRR398202,SRR398203	22574288	Huelga, S. C. et al. Integrative genome-wide analysis reveals cooperative regulation of alternative splicing by hnRNP proteins. Cell reports 1, 167-178, doi:10.1016/j.celrep.2012.02.001 (2012).
HNRNPH1	Human	HNRNPH1	Kidney	Cell line	Epithelial	HEK293T	Cancer	Untreated	HITS-CLIP	GSE23694;GSM581051	SRR065540	21057496	Katz, Y., Wang, E. T., Airoldi, E. M. & Burge, C. B. Analysis and design of RNA sequencing experiments for identifying isoform regulation. Nature methods 7, 1009-1015, doi:10.1038/nmeth.1528 (2010).
HNRNPH1	Human	HNRNPH1	Kidney	Cell line	Epithelial	HEK293T	Cancer	Untreated	HITS-CLIP	GSE23694;GSM581052	SRR065541,SRR065542,SRR065543	21057496	Katz, Y., Wang, E. T., Airoldi, E. M. & Burge, C. B. Analysis and design of RNA sequencing experiments for identifying isoform regulation. Nature methods 7, 1009-1015, doi:10.1038/nmeth.1528 (2010).
HNRNPM	Human	HNRNPM	Kidney	Cell line	Epithelial	HEK293T	Cancer	Untreated	HITS-CLIP	GSE34996;GSM859987,GSM859988	SRR398204,SRR398205	22574288	Huelga, S. C. et al. Integrative genome-wide analysis reveals cooperative regulation of alternative splicing by hnRNP proteins. Cell reports 1, 167-178, doi:10.1016/j.celrep.2012.02.001 (2012).
HNRNPU	Human	HNRNPU	Cervix	Cell line	Epithelial	HeLa	Cervical adenocarcinoma	Untreated	HITS-CLIP	GSE34491;GSM850170	SRR390466	22325991	Xiao, R. et al. Nuclear matrix factor hnRNP U/SAF-A exerts a global control of alternative splicing by regulating U2 snRNP maturation. Molecular cell 45, 656-668, doi:10.1016/j.molcel.2012.01.009 (2012).
HNRNPU	Human	HNRNPU	Cervix	Cell line	Epithelial	HeLa	Cervical adenocarcinoma	Untreated	HITS-CLIP	GSE34491;GSM850171	SRR390467	22325991	Xiao, R. et al. Nuclear matrix factor hnRNP U/SAF-A exerts a global control of alternative splicing by regulating U2 snRNP maturation. Molecular cell 45, 656-668, doi:10.1016/j.molcel.2012.01.009 (2012).
HNRNPU	Human	HNRNPU	Kidney	Cell line	Epithelial	HEK293T	Cancer	Untreated	HITS-CLIP	GSE34996;GSM859989,GSM859990,GSM859991,GSM859992	SRR398206,SRR398207,SRR398208,SRR398209	22574288	Huelga, S. C. et al. Integrative genome-wide analysis reveals cooperative regulation of alternative splicing by hnRNP proteins. Cell reports 1, 167-178, doi:10.1016/j.celrep.2012.02.001 (2012).
IGF2BP1	Human	IGF2BP1	Kidney	Cell line	Epithelial	HEK293	Cancer	Untreated	PAR-CLIP	GSE21578;GSM545206	SRR048950,SRR048951,SRR048952,SRR048953,SRR048954,SRR048955	20371350	Hafner, M. et al. Transcriptome-wide identification of RNA-binding protein and microRNA target sites by PAR-CLIP. Cell 141, 129-141, doi:10.1016/j.cell.2010.03.009 (2010).
IGF2BP1	Human	IGF2BP1	Kidney	Cell line	Epithelial	HEK293	Cancer	Untreated	PAR-CLIP	GSE21578;GSM545207	SRR048956	20371350	Hafner, M. et al. Transcriptome-wide identification of RNA-binding protein and microRNA target sites by PAR-CLIP. Cell 141, 129-141, doi:10.1016/j.cell.2010.03.009 (2010).
IGF2BP2	Human	IGF2BP2	Kidney	Cell line	Epithelial	HEK293	Cancer	Untreated	PAR-CLIP	GSE21578;GSM545208	SRR048957,SRR048958,SRR048959,SRR048960,SRR048961	20371350	Hafner, M. et al. Transcriptome-wide identification of RNA-binding protein and microRNA target sites by PAR-CLIP. Cell 141, 129-141, doi:10.1016/j.cell.2010.03.009 (2010).
IGF2BP3	Human	IGF2BP3	Kidney	Cell line	Epithelial	HEK293	Cancer	Untreated	PAR-CLIP	GSE21578;GSM545209	SRR048962,SRR048963,SRR048964,SRR048965,SRR048966	20371350	Hafner, M. et al. Transcriptome-wide identification of RNA-binding protein and microRNA target sites by PAR-CLIP. Cell 141, 129-141, doi:10.1016/j.cell.2010.03.009 (2010).
LIN28A	Human	LIN28A	Embryo	Cell line	Embryonic stem	H9	Normal	Untreated	HITS-CLIP	GSE39873;GSM980593	SRR531463,SRR531464	22959275	Wilbert, M. L. et al. LIN28 binds messenger RNAs at GGAGA motifs and regulates splicing factor abundance. Molecular cell 48, 195-206, doi:10.1016/j.molcel.2012.08.004 (2012).
LIN28A	Human	LIN28A	Kidney	Cell line	Epithelial	HEK293	Cancer	Untreated	HITS-CLIP	GSE39873;GSM980594	SRR531465	22959275	Wilbert, M. L. et al. LIN28 binds messenger RNAs at GGAGA motifs and regulates splicing factor abundance. Molecular cell 48, 195-206, doi:10.1016/j.molcel.2012.08.004 (2012).
LIN28A	Human	LIN28A	Kidney	Cell line	Epithelial	HEK293	Cancer	Untreated	PAR-CLIP	GSE44616;GSM1087848	SRR764666	23481595	Hafner, M. et al. Identification of mRNAs bound and regulated by human LIN28 proteins and molecular requirements for RNA recognition. RNA 19, 613-626, doi:10.1261/rna.036491.112 (2013).
LIN28B	Human	LIN28B	Kidney	Cell line	Epithelial	HEK293	Cancer	Untreated	PAR-CLIP	GSE44616;GSM1087849	SRR764667	23481595	Hafner, M. et al. Identification of mRNAs bound and regulated by human LIN28 proteins and molecular requirements for RNA recognition. RNA 19, 613-626, doi:10.1261/rna.036491.112 (2013).
LIN28B	Human	LIN28B	Kidney	Cell line	Epithelial	HEK293	Cancer	Untreated	PAR-CLIP	GSE44616;GSM1087850	SRR764668	23481595	Hafner, M. et al. Identification of mRNAs bound and regulated by human LIN28 proteins and molecular requirements for RNA recognition. RNA 19, 613-626, doi:10.1261/rna.036491.112 (2013).
LIN28B	Human	LIN28B	Kidney	Cell line	Epithelial	HEK293	Cancer	Untreated	PAR-CLIP	GSE44616;GSM1087851	SRR764669	23481595	Hafner, M. et al. Identification of mRNAs bound and regulated by human LIN28 proteins and molecular requirements for RNA recognition. RNA 19, 613-626, doi:10.1261/rna.036491.112 (2013).
LIN28B	Human	LIN28B	Kidney	Cell line	Epithelial	HEK293	Cancer	Untreated	PAR-CLIP	GSE46908;GSM1140829	SRR850551,SRR850552,SRR850553,SRR850554,SRR850555,SRR850556	23770886	Graf, R. et al. Identification of LIN28B-bound mRNAs reveals features of target recognition and regulation. RNA biology 10, 1146-1159, doi:10.4161/rna.25194 (2013).
misc	Human	misc	Kidney	Cell line	Epithelial	HEK293	Cancer	Untreated	gPAR-CLIP	GSE38355;GSM940575	SRR502851,SRR502852,SRR502853	22681889	Baltz, A. G. et al. The mRNA-bound proteome and its global occupancy profile on protein-coding transcripts. Molecular cell 46, 674-690, doi:10.1016/j.molcel.2012.05.021 (2012).
misc	Human	misc	Kidney	Cell line	Epithelial	HEK293	Cancer	Untreated	gPAR-CLIP	GSE38355;GSM940576	SRR502854,SRR502855,SRR502856	22681889	Baltz, A. G. et al. The mRNA-bound proteome and its global occupancy profile on protein-coding transcripts. Molecular cell 46, 674-690, doi:10.1016/j.molcel.2012.05.021 (2012).
MOV10	Human	MOV10	Kidney	Cell line	Epithelial	HEK293	Cancer	Untreated	PAR-CLIP	GSE37524;GSM921128	SRR490650	22844102	Sievers, C., Schlumpf, T., Sawarkar, R., Comoglio, F. & Paro, R. Mixture models and wavelet transforms reveal high confidence RNA-protein interaction sites in MOV10 PAR-CLIP data. Nucleic acids research 40, e160, doi:10.1093/nar/gks697 (2012).
NOP56	Human	NOP56	Kidney	Cell line	Epithelial	HEK293	Cancer	Untreated	PAR-CLIP	GSE43666;GSM1067863	SRR651724	23706177	Kishore, S. et al. Insights into snoRNA biogenesis and processing from PAR-CLIP of snoRNA core proteins and small RNA sequencing. Genome biology 14, R45, doi:10.1186/gb-2013-14-5-r45 (2013).
NOP58	Human	NOP58	Kidney	Cell line	Epithelial	HEK293	Cancer	Untreated	PAR-CLIP	GSE43666;GSM1067861	SRR651722	23706177	Kishore, S. et al. Insights into snoRNA biogenesis and processing from PAR-CLIP of snoRNA core proteins and small RNA sequencing. Genome biology 14, R45, doi:10.1186/gb-2013-14-5-r45 (2013).
NOP58	Human	NOP58	Kidney	Cell line	Epithelial	HEK293	Cancer	Untreated	PAR-CLIP	GSE43666;GSM1067862	SRR651723	23706177	Kishore, S. et al. Insights into snoRNA biogenesis and processing from PAR-CLIP of snoRNA core proteins and small RNA sequencing. Genome biology 14, R45, doi:10.1186/gb-2013-14-5-r45 (2013).
NUDT21	Human	NUDT21	Kidney	Cell line	Epithelial	HEK293	Cancer	Untreated	PAR-CLIP	GSE37401;GSM917661	SRR488725	22813749	Martin, G., Gruber, A. R., Keller, W. & Zavolan, M. Genome-wide analysis of pre-mRNA 3' end processing reveals a decisive role of human cleavage factor I in the regulation of 3' UTR length. Cell reports 1, 753-763, doi:10.1016/j.celrep.2012.05.003 (2012).
NUDT21	Human	NUDT21	Kidney	Cell line	Epithelial	HEK293	Cancer	Untreated	PAR-CLIP	GSE37401;GSM917662	SRR488726	22813749	Martin, G., Gruber, A. R., Keller, W. & Zavolan, M. Genome-wide analysis of pre-mRNA 3' end processing reveals a decisive role of human cleavage factor I in the regulation of 3' UTR length. Cell reports 1, 753-763, doi:10.1016/j.celrep.2012.05.003 (2012).
PTBP1/PTBP2	Human	PTBP1/PTBP2	Cervix	Cell line	Epithelial	HeLa	Cervical adenocarcinoma	Untreated	HITS-CLIP	GSE19323;GSM480476	SRR034466	20064465	Xue, Y. et al. Genome-wide analysis of PTB-RNA interactions reveals a strategy used by the general splicing repressor to modulate exon inclusion or skipping. Molecular cell 36, 996-1006, doi:10.1016/j.molcel.2009.12.003 (2009).
PTBP1/PTBP2	Human	PTBP1/PTBP2	Cervix	Cell line	Epithelial	HeLa	Cervical adenocarcinoma	Untreated	HITS-CLIP	GSE19323;GSM480477	SRR034467	20064465	Xue, Y. et al. Genome-wide analysis of PTB-RNA interactions reveals a strategy used by the general splicing repressor to modulate exon inclusion or skipping. Molecular cell 36, 996-1006, doi:10.1016/j.molcel.2009.12.003 (2009).
PTBP1/PTBP2	Human	PTBP1/PTBP2	Cervix	Cell line	Epithelial	HeLa	Cervical adenocarcinoma	Untreated	HITS-CLIP	GSE19323;GSM480478	SRR034468	20064465	Xue, Y. et al. Genome-wide analysis of PTB-RNA interactions reveals a strategy used by the general splicing repressor to modulate exon inclusion or skipping. Molecular cell 36, 996-1006, doi:10.1016/j.molcel.2009.12.003 (2009).
PTBP1/PTBP2	Human	PTBP1/PTBP2	Cervix	Cell line	Epithelial	HeLa	Cervical adenocarcinoma	Untreated	HITS-CLIP	GSE19323;GSM480479	SRR034469	20064465	Xue, Y. et al. Genome-wide analysis of PTB-RNA interactions reveals a strategy used by the general splicing repressor to modulate exon inclusion or skipping. Molecular cell 36, 996-1006, doi:10.1016/j.molcel.2009.12.003 (2009).
PTBP1/PTBP2	Human	PTBP1/PTBP2	Cervix	Cell line	Epithelial	HeLa	Cervical adenocarcinoma	Untreated	HITS-CLIP	GSE42701;GSM1048186	SRR628446	20064465	Xue, Y. et al. Genome-wide analysis of PTB-RNA interactions reveals a strategy used by the general splicing repressor to modulate exon inclusion or skipping. Molecular cell 36, 996-1006, doi:10.1016/j.molcel.2009.12.003 (2009).
PUM2	Human	PUM2	Kidney	Cell line	Epithelial	HEK293	Cancer	Untreated	PAR-CLIP	GSE21578;GSM545210	SRR048967,SRR048968	20371350	Hafner, M. et al. Transcriptome-wide identification of RNA-binding protein and microRNA target sites by PAR-CLIP. Cell 141, 129-141, doi:10.1016/j.cell.2010.03.009 (2010).
QKI	Human	QKI	Kidney	Cell line	Epithelial	HEK293	Cancer	Untreated	PAR-CLIP	GSE21578;GSM545211	SRR048969,SRR048970,SRR048971,SRR048972	20371350	Hafner, M. et al. Transcriptome-wide identification of RNA-binding protein and microRNA target sites by PAR-CLIP. Cell 141, 129-141, doi:10.1016/j.cell.2010.03.009 (2010).
RBFOX2	Human	RBFOX2	Embryo	Cell line	Embryonic stem	H9	Normal	Untreated	HITS-CLIP	NA		19136955	Yeo, G. W. et al. An RNA code for the FOX2 splicing regulator revealed by mapping RNA-protein interactions in stem cells. Nature structural & molecular biology 16, 130-137, doi:10.1038/nsmb.1545 (2009).	Not used, data unavailable
RBFOX2	Human	RBFOX2	Embryo	Cell line	Embryonic stem	HUES6	Normal	Untreated	HITS-CLIP	NA		19136955	Yeo, G. W. et al. An RNA code for the FOX2 splicing regulator revealed by mapping RNA-protein interactions in stem cells. Nature structural & molecular biology 16, 130-137, doi:10.1038/nsmb.1545 (2009).	Not used, data unavailable
RBM4	Human	RBM4	Brain	Cell line	Astrocytes	U87MG	Glioblastoma	Untreated	PAR-CLIP	GSE36247;GSM885044		22678294	Uniacke, J. et al. An oxygen-regulated switch in the protein synthesis machinery. Nature 486, 126-129, doi:10.1038/nature11055 (2012).	Not used, low quality
RBPMS	Human	RBPMS	Kidney	Cell line	Epithelial	HEK293	Cancer	Untreated	PAR-CLIP	SRX484627;SRX484627	SRR1188166	24860013	Farazi, T. A. et al. Identification of the RNA recognition element of the RBPMS family of RNA-binding proteins and their transcriptome-wide mRNA targets. RNA, doi:10.1261/rna.045005.114 (2014).
RBPMS	Human	RBPMS	Kidney	Cell line	Epithelial	HEK293	Cancer	Untreated	PAR-CLIP	SRX484628;SRX484628	SRR1188167	24860013	Farazi, T. A. et al. Identification of the RNA recognition element of the RBPMS family of RNA-binding proteins and their transcriptome-wide mRNA targets. RNA, doi:10.1261/rna.045005.114 (2014).
RTCB	Human	RTCB	Kidney	Cell line	Epithelial	HEK293	Cancer	Untreated	PAR-CLIP	GSE38201;GSM936508	SRR500482,SRR500483	22681889	Baltz, A. G. et al. The mRNA-bound proteome and its global occupancy profile on protein-coding transcripts. Molecular cell 46, 674-690, doi:10.1016/j.molcel.2012.05.021 (2012).
SF1	Human	SF1		Cell line				Untreated	HITS-CLIP	NA		21062807	Corioni, M., Antih, N., Tanackovic, G., Zavolan, M. & Kramer, A. Analysis of in situ pre-mRNA targets of human splicing factor SF1 reveals a function in alternative splicing. Nucleic acids research 39, 1868-1879, doi:10.1093/nar/gkq1042 (2011).	Not used, data unavailable
SRSF1	Human	SRSF1	Kidney	Cell line	Epithelial	HEK293T	Cancer	Untreated	HITS-CLIP	NA		19116412	Sanford, J. R. et al. Splicing factor SFRS1 recognizes a functionally diverse landscape of RNA transcripts. Genome research 19, 381-394, doi:10.1101/gr.082503.108 (2009).	Not used, data unavailable (http://sanfordlab.mcdb.ucsc.edu/Sanford_Lab/Datasets.html)
TAF15	Human	TAF15	Brain	Tissue			Normal	Untreated	HITS-CLIP	GSE43294;GSM1060205	SRR644273	23416048	Ibrahim, F. et al. Identification of in vivo, conserved, TAF15 RNA binding sites reveals the impact of TAF15 on the neuronal transcriptome. Cell reports 3, 301-308, doi:10.1016/j.celrep.2013.01.021 (2013).
TAF15	Human	TAF15	Brain	Tissue			Normal	Untreated	HITS-CLIP	GSE43294;GSM1060206	SRR644274	23416048	Ibrahim, F. et al. Identification of in vivo, conserved, TAF15 RNA binding sites reveals the impact of TAF15 on the neuronal transcriptome. Cell reports 3, 301-308, doi:10.1016/j.celrep.2013.01.021 (2013).
TAF15	Human	TAF15	Brain	Tissue			Normal	Untreated	HITS-CLIP	GSE43294;GSM1060207	SRR644275	23416048	Ibrahim, F. et al. Identification of in vivo, conserved, TAF15 RNA binding sites reveals the impact of TAF15 on the neuronal transcriptome. Cell reports 3, 301-308, doi:10.1016/j.celrep.2013.01.021 (2013).
TAF15	Human	TAF15	Brain	Tissue			Normal	Untreated	HITS-CLIP	GSE43294;GSM1060208	SRR644276	23416048	Ibrahim, F. et al. Identification of in vivo, conserved, TAF15 RNA binding sites reveals the impact of TAF15 on the neuronal transcriptome. Cell reports 3, 301-308, doi:10.1016/j.celrep.2013.01.021 (2013).
TAF15	Human	TAF15	Brain	Tissue			Normal	Untreated	HITS-CLIP	GSE43294;GSM1060209	SRR644277	23416048	Ibrahim, F. et al. Identification of in vivo, conserved, TAF15 RNA binding sites reveals the impact of TAF15 on the neuronal transcriptome. Cell reports 3, 301-308, doi:10.1016/j.celrep.2013.01.021 (2013).
TAF15	Human	TAF15	Kidney	Cell line	Epithelial	HEK293	Cancer	Untreated	PAR-CLIP	SRX029345;SRX029345	SRR070462	22081015	Hoell, J. I. et al. RNA targets of wild-type and mutant FET family proteins. Nature structural & molecular biology 18, 1428-1431, doi:10.1038/nsmb.2163 (2011).
TAF15	Human	TAF15	Kidney	Cell line	Epithelial	HEK293	Cancer	Untreated	PAR-CLIP	SRX029346;SRX029346	SRR070463	22081015	Hoell, J. I. et al. RNA targets of wild-type and mutant FET family proteins. Nature structural & molecular biology 18, 1428-1431, doi:10.1038/nsmb.2163 (2011).
TARDBP	Human	TARDBP	Brain	Tissue			Normal	Untreated	iCLIP	E-MTAB-530;ERR039842	ERR039842	21358640	Tollervey, J. R. et al. Characterizing the RNA targets and position-dependent splicing regulation by TDP-43. Nature neuroscience 14, 452-458, doi:10.1038/nn.2778 (2011).
TARDBP	Human	TARDBP	Brain	Tissue			Normal	Untreated	iCLIP	E-MTAB-530;ERR039843	ERR039843	21358640	Tollervey, J. R. et al. Characterizing the RNA targets and position-dependent splicing regulation by TDP-43. Nature neuroscience 14, 452-458, doi:10.1038/nn.2778 (2011).
TARDBP	Human	TARDBP	Brain	Tissue			Frontotemporal lobar degeneration	Untreated	iCLIP	E-MTAB-530;ERR039844	ERR039844	21358640	Tollervey, J. R. et al. Characterizing the RNA targets and position-dependent splicing regulation by TDP-43. Nature neuroscience 14, 452-458, doi:10.1038/nn.2778 (2011).
TARDBP	Human	TARDBP	Brain	Tissue			Frontotemporal lobar degeneration	Untreated	iCLIP	E-MTAB-530;ERR039845	ERR039845	21358640	Tollervey, J. R. et al. Characterizing the RNA targets and position-dependent splicing regulation by TDP-43. Nature neuroscience 14, 452-458, doi:10.1038/nn.2778 (2011).
TARDBP	Human	TARDBP	Brain	Tissue			Frontotemporal lobar degeneration	Untreated	iCLIP	E-MTAB-530;ERR039846	ERR039846	21358640	Tollervey, J. R. et al. Characterizing the RNA targets and position-dependent splicing regulation by TDP-43. Nature neuroscience 14, 452-458, doi:10.1038/nn.2778 (2011).
TARDBP	Human	TARDBP	Brain	Tissue			Normal	Untreated	iCLIP	E-MTAB-530;ERR039847,ERR039848	ERR039847,ERR039848	21358640	Tollervey, J. R. et al. Characterizing the RNA targets and position-dependent splicing regulation by TDP-43. Nature neuroscience 14, 452-458, doi:10.1038/nn.2778 (2011).
TARDBP	Human	TARDBP	Brain	Tissue			Normal	Untreated	iCLIP	E-MTAB-530;ERR039849	ERR039849	21358640	Tollervey, J. R. et al. Characterizing the RNA targets and position-dependent splicing regulation by TDP-43. Nature neuroscience 14, 452-458, doi:10.1038/nn.2778 (2011).
TARDBP	Human	TARDBP	Embryo	Cell line	Embryonic stem	H9	Normal	Untreated	iCLIP	E-MTAB-530;ERR039850	ERR039850	21358640	Tollervey, J. R. et al. Characterizing the RNA targets and position-dependent splicing regulation by TDP-43. Nature neuroscience 14, 452-458, doi:10.1038/nn.2778 (2011).
TARDBP	Human	TARDBP	Brain	Cell line	Neuronal	SH-SY5Y	Metastatic neuroblastoma	Untreated	iCLIP	E-MTAB-530;ERR039851,ERR039852	ERR039851,ERR039852	21358640	Tollervey, J. R. et al. Characterizing the RNA targets and position-dependent splicing regulation by TDP-43. Nature neuroscience 14, 452-458, doi:10.1038/nn.2778 (2011).
TARDBP	Human	TARDBP	Brain	Cell line	Neuronal	SH-SY5Y	Metastatic neuroblastoma	Untreated	iCLIP	E-MTAB-530;ERR039853	ERR039853	21358640	Tollervey, J. R. et al. Characterizing the RNA targets and position-dependent splicing regulation by TDP-43. Nature neuroscience 14, 452-458, doi:10.1038/nn.2778 (2011).
TARDBP	Human	TARDBP	Brain	Cell line	Neuronal	SH-SY5Y	Metastatic neuroblastoma	Untreated	iCLIP	E-MTAB-530;ERR039854	ERR039854	21358640	Tollervey, J. R. et al. Characterizing the RNA targets and position-dependent splicing regulation by TDP-43. Nature neuroscience 14, 452-458, doi:10.1038/nn.2778 (2011).
TARDBP	Human	TARDBP	Brain	Cell line	Neuronal	SH-SY5Y	Metastatic neuroblastoma	Untreated	iCLIP	E-MTAB-530;ERR039855	ERR039855	21358640	Tollervey, J. R. et al. Characterizing the RNA targets and position-dependent splicing regulation by TDP-43. Nature neuroscience 14, 452-458, doi:10.1038/nn.2778 (2011).
TIA1	Human	TIA1	Cervix	Cell line	Epithelial	HeLa	Cervical adenocarcinoma	Untreated	iCLIP	E-MTAB-432;ERR039774,ERR039775,ERR039777	ERR039774,ERR039775,ERR039777	21048981	Wang, Z. et al. iCLIP predicts the dual splicing effects of TIA-RNA interactions. PLoS biology 8, e1000530, doi:10.1371/journal.pbio.1000530 (2010).
TIA1	Human	TIA1	Cervix	Cell line	Epithelial	HeLa	Cervical adenocarcinoma	Untreated	iCLIP	E-MTAB-432;ERR039776,ERR039778	ERR039776,ERR039778	21048981	Wang, Z. et al. iCLIP predicts the dual splicing effects of TIA-RNA interactions. PLoS biology 8, e1000530, doi:10.1371/journal.pbio.1000530 (2010).
TIA1	Human	TIA1	Cervix	Cell line	Epithelial	HeLa	Cervical adenocarcinoma	Untreated	iCLIP	E-MTAB-432;ERR039786,ERR039787	ERR039786,ERR039787	21048981	Wang, Z. et al. iCLIP predicts the dual splicing effects of TIA-RNA interactions. PLoS biology 8, e1000530, doi:10.1371/journal.pbio.1000530 (2010).
TIAL1	Human	TIAL1	Cervix	Cell line	Epithelial	HeLa	Cervical adenocarcinoma	Untreated	iCLIP	E-MTAB-432;ERR039779,ERR039781,ERR039782	ERR039779,ERR039781,ERR039782	21048981	Wang, Z. et al. iCLIP predicts the dual splicing effects of TIA-RNA interactions. PLoS biology 8, e1000530, doi:10.1371/journal.pbio.1000530 (2010).
TIAL1	Human	TIAL1	Cervix	Cell line	Epithelial	HeLa	Cervical adenocarcinoma	Untreated	iCLIP	E-MTAB-432;ERR039780,ERR039783,ERR039784,ERR039785	ERR039780,ERR039783,ERR039784,ERR039785	21048981	Wang, Z. et al. iCLIP predicts the dual splicing effects of TIA-RNA interactions. PLoS biology 8, e1000530, doi:10.1371/journal.pbio.1000530 (2010).
TIAL1	Human	TIAL1	Cervix	Cell line	Epithelial	HeLa	Cervical adenocarcinoma	Untreated	iCLIP	E-MTAB-432;ERR039788,ERR039789	ERR039788,ERR039789	21048981	Wang, Z. et al. iCLIP predicts the dual splicing effects of TIA-RNA interactions. PLoS biology 8, e1000530, doi:10.1371/journal.pbio.1000530 (2010).
TNRC6A	Human	TNRC6A	Kidney	Cell line	Epithelial	HEK293	Cancer	Untreated	PAR-CLIP	GSE21578;GSM545218	SRR048982,SRR048983	20371350	Hafner, M. et al. Transcriptome-wide identification of RNA-binding protein and microRNA target sites by PAR-CLIP. Cell 141, 129-141, doi:10.1016/j.cell.2010.03.009 (2010).
TNRC6B	Human	TNRC6B	Kidney	Cell line	Epithelial	HEK293	Cancer	Untreated	PAR-CLIP	GSE21578;GSM545219	SRR048984,SRR048985	20371350	Hafner, M. et al. Transcriptome-wide identification of RNA-binding protein and microRNA target sites by PAR-CLIP. Cell 141, 129-141, doi:10.1016/j.cell.2010.03.009 (2010).
TNRC6C	Human	TNRC6C	Kidney	Cell line	Epithelial	HEK293	Cancer	Untreated	PAR-CLIP	GSE21578;GSM545220	SRR048986,SRR048987	20371350	Hafner, M. et al. Transcriptome-wide identification of RNA-binding protein and microRNA target sites by PAR-CLIP. Cell 141, 129-141, doi:10.1016/j.cell.2010.03.009 (2010).
YTHDF2	Human	YTHDF2	Cervix	Cell line	Epithelial	HeLa	Cervical adenocarcinoma	Untreated	PAR-CLIP	GSE49339;GSM1197605	SRR944646	24284625	Wang, X. et al. N6-methyladenosine-dependent regulation of messenger RNA stability. Nature 505, 117-120, doi:10.1038/nature12730 (2014).
YTHDF2	Human	YTHDF2	Cervix	Cell line	Epithelial	HeLa	Cervical adenocarcinoma	Untreated	PAR-CLIP	GSE49339;GSM1197606	SRR944647	24284625	Wang, X. et al. N6-methyladenosine-dependent regulation of messenger RNA stability. Nature 505, 117-120, doi:10.1038/nature12730 (2014).
YTHDF2	Human	YTHDF2	Cervix	Cell line	Epithelial	HeLa	Cervical adenocarcinoma	Untreated	PAR-CLIP	GSE49339;GSM1197607	SRR944648	24284625	Wang, X. et al. N6-methyladenosine-dependent regulation of messenger RNA stability. Nature 505, 117-120, doi:10.1038/nature12730 (2014).
ZC3H7B	Human	ZC3H7B	Kidney	Cell line	Epithelial	HEK293	Cancer	Untreated	PAR-CLIP	GSE38201;GSM936510	SRR500486,SRR500487	22681889	Baltz, A. G. et al. The mRNA-bound proteome and its global occupancy profile on protein-coding transcripts. Molecular cell 46, 674-690, doi:10.1016/j.molcel.2012.05.021 (2012).

## Sheet: mouse
factor_name	species	species_factor_name	tissue_type	material	cell_type	cell_line_ID	disease_state	treatment	assay_method	data_accession	runs	pubmed_id	reference	notes
AGO2	Mouse	Ago2	Liver	Tissue			Normal	Liver partial hapatectomy 36h	HITS-CLIP	E-MTAB-1612;ERR266279	ERR266279	23597149	Schug, J. et al. Dynamic recruitment of microRNAs to their mRNA targets in the regenerating liver. BMC genomics 14, 264, doi:10.1186/1471-2164-14-264 (2013).
AGO2	Mouse	Ago2	Liver	Tissue			Normal	Liver partial hapatectomy 1h	HITS-CLIP	E-MTAB-1612;ERR266280	ERR266280	23597149	Schug, J. et al. Dynamic recruitment of microRNAs to their mRNA targets in the regenerating liver. BMC genomics 14, 264, doi:10.1186/1471-2164-14-264 (2013).
AGO2	Mouse	Ago2	Liver	Tissue			Normal	Liver partial hapatectomy 48h	HITS-CLIP	E-MTAB-1612;ERR266281	ERR266281	23597149	Schug, J. et al. Dynamic recruitment of microRNAs to their mRNA targets in the regenerating liver. BMC genomics 14, 264, doi:10.1186/1471-2164-14-264 (2013).
AGO2	Mouse	Ago2	Liver	Tissue			Normal	Liver partial hapatectomy 36h	HITS-CLIP	E-MTAB-1612;ERR266282	ERR266282	23597149	Schug, J. et al. Dynamic recruitment of microRNAs to their mRNA targets in the regenerating liver. BMC genomics 14, 264, doi:10.1186/1471-2164-14-264 (2013).
AGO2	Mouse	Ago2	Liver	Tissue			Normal	Liver partial hapatectomy 36h	HITS-CLIP	E-MTAB-1612;ERR266283	ERR266283	23597149	Schug, J. et al. Dynamic recruitment of microRNAs to their mRNA targets in the regenerating liver. BMC genomics 14, 264, doi:10.1186/1471-2164-14-264 (2013).
AGO2	Mouse	Ago2	Liver	Tissue			Normal	Liver partial hapatectomy 1h	HITS-CLIP	E-MTAB-1612;ERR266284	ERR266284	23597149	Schug, J. et al. Dynamic recruitment of microRNAs to their mRNA targets in the regenerating liver. BMC genomics 14, 264, doi:10.1186/1471-2164-14-264 (2013).
AGO2	Mouse	Ago2	Liver	Tissue			Normal	Untreated	HITS-CLIP	E-MTAB-1612;ERR266285	ERR266285	23597149	Schug, J. et al. Dynamic recruitment of microRNAs to their mRNA targets in the regenerating liver. BMC genomics 14, 264, doi:10.1186/1471-2164-14-264 (2013).
AGO2	Mouse	Ago2	Liver	Tissue			Normal	Liver partial hapatectomy 1h	HITS-CLIP	E-MTAB-1612;ERR266286	ERR266286	23597149	Schug, J. et al. Dynamic recruitment of microRNAs to their mRNA targets in the regenerating liver. BMC genomics 14, 264, doi:10.1186/1471-2164-14-264 (2013).
AGO2	Mouse	Ago2	Liver	Tissue			Normal	Liver partial hapatectomy 36h	HITS-CLIP	E-MTAB-1612;ERR266287	ERR266287	23597149	Schug, J. et al. Dynamic recruitment of microRNAs to their mRNA targets in the regenerating liver. BMC genomics 14, 264, doi:10.1186/1471-2164-14-264 (2013).
AGO2	Mouse	Ago2	Liver	Tissue			Normal	Liver partial hapatectomy 1h	HITS-CLIP	E-MTAB-1612;ERR266288	ERR266288	23597149	Schug, J. et al. Dynamic recruitment of microRNAs to their mRNA targets in the regenerating liver. BMC genomics 14, 264, doi:10.1186/1471-2164-14-264 (2013).
AGO2	Mouse	Ago2	Liver	Tissue			Normal	Liver partial hapatectomy 36h	HITS-CLIP	E-MTAB-1612;ERR266289	ERR266289	23597149	Schug, J. et al. Dynamic recruitment of microRNAs to their mRNA targets in the regenerating liver. BMC genomics 14, 264, doi:10.1186/1471-2164-14-264 (2013).
AGO2	Mouse	Ago2	Liver	Tissue			Normal	Untreated	HITS-CLIP	E-MTAB-1612;ERR266290	ERR266290	23597149	Schug, J. et al. Dynamic recruitment of microRNAs to their mRNA targets in the regenerating liver. BMC genomics 14, 264, doi:10.1186/1471-2164-14-264 (2013).
AGO2	Mouse	Ago2	Liver	Tissue			Normal	Liver partial hapatectomy 48h	HITS-CLIP	E-MTAB-1612;ERR266291	ERR266291	23597149	Schug, J. et al. Dynamic recruitment of microRNAs to their mRNA targets in the regenerating liver. BMC genomics 14, 264, doi:10.1186/1471-2164-14-264 (2013).
AGO2	Mouse	Ago2	Liver	Tissue			Normal	Liver partial hapatectomy 48h	HITS-CLIP	E-MTAB-1612;ERR266292	ERR266292	23597149	Schug, J. et al. Dynamic recruitment of microRNAs to their mRNA targets in the regenerating liver. BMC genomics 14, 264, doi:10.1186/1471-2164-14-264 (2013).
AGO2	Mouse	Ago2	Liver	Tissue			Normal	Liver partial hapatectomy 36h	HITS-CLIP	E-MTAB-1612;ERR266293	ERR266293	23597149	Schug, J. et al. Dynamic recruitment of microRNAs to their mRNA targets in the regenerating liver. BMC genomics 14, 264, doi:10.1186/1471-2164-14-264 (2013).
AGO2	Mouse	Ago2	Liver	Tissue			Normal	Liver partial hapatectomy 1h	HITS-CLIP	E-MTAB-1612;ERR266294	ERR266294	23597149	Schug, J. et al. Dynamic recruitment of microRNAs to their mRNA targets in the regenerating liver. BMC genomics 14, 264, doi:10.1186/1471-2164-14-264 (2013).
AGO2	Mouse	Ago2	Liver	Tissue			Normal	Liver partial hapatectomy 1h	HITS-CLIP	E-MTAB-1612;ERR266295	ERR266295	23597149	Schug, J. et al. Dynamic recruitment of microRNAs to their mRNA targets in the regenerating liver. BMC genomics 14, 264, doi:10.1186/1471-2164-14-264 (2013).
AGO2	Mouse	Ago2	Liver	Tissue			Normal	Untreated	HITS-CLIP	E-MTAB-1612;ERR266296	ERR266296	23597149	Schug, J. et al. Dynamic recruitment of microRNAs to their mRNA targets in the regenerating liver. BMC genomics 14, 264, doi:10.1186/1471-2164-14-264 (2013).
AGO2	Mouse	Ago2	Liver	Tissue			Normal	Liver partial hapatectomy 48h	HITS-CLIP	E-MTAB-1612;ERR266297	ERR266297	23597149	Schug, J. et al. Dynamic recruitment of microRNAs to their mRNA targets in the regenerating liver. BMC genomics 14, 264, doi:10.1186/1471-2164-14-264 (2013).
AGO2	Mouse	Ago2	Liver	Tissue			Normal	Untreated	HITS-CLIP	E-MTAB-1612;ERR266298	ERR266298	23597149	Schug, J. et al. Dynamic recruitment of microRNAs to their mRNA targets in the regenerating liver. BMC genomics 14, 264, doi:10.1186/1471-2164-14-264 (2013).
AGO2	Mouse	Ago2	Liver	Tissue			Normal	Untreated	HITS-CLIP	E-MTAB-1612;ERR266299	ERR266299	23597149	Schug, J. et al. Dynamic recruitment of microRNAs to their mRNA targets in the regenerating liver. BMC genomics 14, 264, doi:10.1186/1471-2164-14-264 (2013).
AGO2	Mouse	Ago2	Liver	Tissue			Normal	Untreated	HITS-CLIP	E-MTAB-1612;ERR266300	ERR266300	23597149	Schug, J. et al. Dynamic recruitment of microRNAs to their mRNA targets in the regenerating liver. BMC genomics 14, 264, doi:10.1186/1471-2164-14-264 (2013).
AGO2	Mouse	Ago2	Liver	Tissue			Normal	Liver partial hapatectomy 48h	HITS-CLIP	E-MTAB-1612;ERR266301	ERR266301	23597149	Schug, J. et al. Dynamic recruitment of microRNAs to their mRNA targets in the regenerating liver. BMC genomics 14, 264, doi:10.1186/1471-2164-14-264 (2013).
AGO2	Mouse	Ago2	Liver	Tissue			Normal	Liver partial hapatectomy 48h	HITS-CLIP	E-MTAB-1612;ERR266302	ERR266302	23597149	Schug, J. et al. Dynamic recruitment of microRNAs to their mRNA targets in the regenerating liver. BMC genomics 14, 264, doi:10.1186/1471-2164-14-264 (2013).
AGO2	Mouse	Ago2	Embryo	Cell	Embryonic stem		Normal	Untreated	HITS-CLIP	GSE25310;GSM622570	SRR072951	21258322	Leung, A. K. et al. Genome-wide identification of Ago2 binding sites from mouse embryonic stem cells with and without mature microRNAs. Nature structural & molecular biology 18, 237-244, doi:10.1038/nsmb.1991 (2011).
AGO2	Mouse	Ago2	Embryo	Cell	Embryonic stem		Normal	Untreated	HITS-CLIP	GSE25310;GSM622571	SRR072952	21258322	Leung, A. K. et al. Genome-wide identification of Ago2 binding sites from mouse embryonic stem cells with and without mature microRNAs. Nature structural & molecular biology 18, 237-244, doi:10.1038/nsmb.1991 (2011).
AGO2	Mouse	Ago2	Embryo	Cell	Embryonic stem		Normal	Untreated	HITS-CLIP	GSE25310;GSM622572	SRR072953	21258322	Leung, A. K. et al. Genome-wide identification of Ago2 binding sites from mouse embryonic stem cells with and without mature microRNAs. Nature structural & molecular biology 18, 237-244, doi:10.1038/nsmb.1991 (2011).
AGO2	Mouse	Ago2	Blood	Tissue			Normal	miRNA-155 KO	HITS-CLIP	GSE41285;GSM1013575	SRR578782	23142080	Loeb, G. B. et al. Transcriptome-wide miR-155 binding map reveals widespread noncanonical microRNA targeting. Molecular cell 48, 760-770, doi:10.1016/j.molcel.2012.10.002 (2012).
AGO2	Mouse	Ago2	Blood	Tissue			Normal	miRNA-155 KO	HITS-CLIP	GSE41285;GSM1013576	SRR578783	23142080	Loeb, G. B. et al. Transcriptome-wide miR-155 binding map reveals widespread noncanonical microRNA targeting. Molecular cell 48, 760-770, doi:10.1016/j.molcel.2012.10.002 (2012).
AGO2	Mouse	Ago2	Blood	Tissue			Normal	miRNA-155 KO	HITS-CLIP	GSE41285;GSM1013577	SRR578784	23142080	Loeb, G. B. et al. Transcriptome-wide miR-155 binding map reveals widespread noncanonical microRNA targeting. Molecular cell 48, 760-770, doi:10.1016/j.molcel.2012.10.002 (2012).
AGO2	Mouse	Ago2	Blood	Tissue			Normal	miRNA-155 KO	HITS-CLIP	GSE41285;GSM1013578	SRR578785	23142080	Loeb, G. B. et al. Transcriptome-wide miR-155 binding map reveals widespread noncanonical microRNA targeting. Molecular cell 48, 760-770, doi:10.1016/j.molcel.2012.10.002 (2012).
AGO2	Mouse	Ago2	Blood	Tissue			Normal	miRNA-155 KO	HITS-CLIP	GSE41285;GSM1013579	SRR578786	23142080	Loeb, G. B. et al. Transcriptome-wide miR-155 binding map reveals widespread noncanonical microRNA targeting. Molecular cell 48, 760-770, doi:10.1016/j.molcel.2012.10.002 (2012).
AGO2	Mouse	Ago2	Blood	Tissue			Normal	miRNA-155 KO	HITS-CLIP	GSE41285;GSM1013580	SRR578787	23142080	Loeb, G. B. et al. Transcriptome-wide miR-155 binding map reveals widespread noncanonical microRNA targeting. Molecular cell 48, 760-770, doi:10.1016/j.molcel.2012.10.002 (2012).
AGO2	Mouse	Ago2	Blood	Tissue			Normal	miRNA-155 KO	HITS-CLIP	GSE41285;GSM1013581	SRR578788	23142080	Loeb, G. B. et al. Transcriptome-wide miR-155 binding map reveals widespread noncanonical microRNA targeting. Molecular cell 48, 760-770, doi:10.1016/j.molcel.2012.10.002 (2012).
AGO2	Mouse	Ago2	Blood	Tissue			Normal	miRNA-155 KO	HITS-CLIP	GSE41285;GSM1013582	SRR578789	23142080	Loeb, G. B. et al. Transcriptome-wide miR-155 binding map reveals widespread noncanonical microRNA targeting. Molecular cell 48, 760-770, doi:10.1016/j.molcel.2012.10.002 (2012).
AGO2	Mouse	Ago2	Blood	Tissue			Normal	miRNA-155 KO	HITS-CLIP	GSE41285;GSM1013583	SRR578790	23142080	Loeb, G. B. et al. Transcriptome-wide miR-155 binding map reveals widespread noncanonical microRNA targeting. Molecular cell 48, 760-770, doi:10.1016/j.molcel.2012.10.002 (2012).
AGO2	Mouse	Ago2	Blood	Tissue			Normal	miRNA-155 KO	HITS-CLIP	GSE41285;GSM1013584	SRR578791	23142080	Loeb, G. B. et al. Transcriptome-wide miR-155 binding map reveals widespread noncanonical microRNA targeting. Molecular cell 48, 760-770, doi:10.1016/j.molcel.2012.10.002 (2012).
AGO2	Mouse	Ago2	Blood	Tissue			Normal	miRNA-155 KO	HITS-CLIP	GSE41285;GSM1013585	SRR578792	23142080	Loeb, G. B. et al. Transcriptome-wide miR-155 binding map reveals widespread noncanonical microRNA targeting. Molecular cell 48, 760-770, doi:10.1016/j.molcel.2012.10.002 (2012).
AGO2	Mouse	Ago2	Blood	Tissue			Normal	miRNA-155 KO	HITS-CLIP	GSE41285;GSM1013586	SRR578793	23142080	Loeb, G. B. et al. Transcriptome-wide miR-155 binding map reveals widespread noncanonical microRNA targeting. Molecular cell 48, 760-770, doi:10.1016/j.molcel.2012.10.002 (2012).
AGO2	Mouse	Ago2	Blood	Tissue			Normal	Untreated	HITS-CLIP	GSE41285;GSM1013587	SRR578794	23142080	Loeb, G. B. et al. Transcriptome-wide miR-155 binding map reveals widespread noncanonical microRNA targeting. Molecular cell 48, 760-770, doi:10.1016/j.molcel.2012.10.002 (2012).
AGO2	Mouse	Ago2	Blood	Tissue			Normal	Untreated	HITS-CLIP	GSE41285;GSM1013588	SRR578795	23142080	Loeb, G. B. et al. Transcriptome-wide miR-155 binding map reveals widespread noncanonical microRNA targeting. Molecular cell 48, 760-770, doi:10.1016/j.molcel.2012.10.002 (2012).
AGO2	Mouse	Ago2	Blood	Tissue			Normal	Untreated	HITS-CLIP	GSE41285;GSM1013589	SRR578796	23142080	Loeb, G. B. et al. Transcriptome-wide miR-155 binding map reveals widespread noncanonical microRNA targeting. Molecular cell 48, 760-770, doi:10.1016/j.molcel.2012.10.002 (2012).
AGO2	Mouse	Ago2	Blood	Tissue			Normal	Untreated	HITS-CLIP	GSE41285;GSM1013590	SRR578797	23142080	Loeb, G. B. et al. Transcriptome-wide miR-155 binding map reveals widespread noncanonical microRNA targeting. Molecular cell 48, 760-770, doi:10.1016/j.molcel.2012.10.002 (2012).
AGO2	Mouse	Ago2	Blood	Tissue			Normal	Untreated	HITS-CLIP	GSE41285;GSM1013591	SRR578798	23142080	Loeb, G. B. et al. Transcriptome-wide miR-155 binding map reveals widespread noncanonical microRNA targeting. Molecular cell 48, 760-770, doi:10.1016/j.molcel.2012.10.002 (2012).
AGO2	Mouse	Ago2	Blood	Tissue			Normal	Untreated	HITS-CLIP	GSE41285;GSM1013592	SRR578799	23142080	Loeb, G. B. et al. Transcriptome-wide miR-155 binding map reveals widespread noncanonical microRNA targeting. Molecular cell 48, 760-770, doi:10.1016/j.molcel.2012.10.002 (2012).
AGO2	Mouse	Ago2	Blood	Tissue			Normal	Untreated	HITS-CLIP	GSE41285;GSM1013593	SRR578800	23142080	Loeb, G. B. et al. Transcriptome-wide miR-155 binding map reveals widespread noncanonical microRNA targeting. Molecular cell 48, 760-770, doi:10.1016/j.molcel.2012.10.002 (2012).
AGO2	Mouse	Ago2	Blood	Tissue			Normal	Untreated	HITS-CLIP	GSE41285;GSM1013594	SRR578801	23142080	Loeb, G. B. et al. Transcriptome-wide miR-155 binding map reveals widespread noncanonical microRNA targeting. Molecular cell 48, 760-770, doi:10.1016/j.molcel.2012.10.002 (2012).
AGO2	Mouse	Ago2	Blood	Tissue			Normal	Untreated	HITS-CLIP	GSE41285;GSM1013595	SRR578802	23142080	Loeb, G. B. et al. Transcriptome-wide miR-155 binding map reveals widespread noncanonical microRNA targeting. Molecular cell 48, 760-770, doi:10.1016/j.molcel.2012.10.002 (2012).
AGO2	Mouse	Ago2	Blood	Tissue			Normal	Untreated	HITS-CLIP	GSE41285;GSM1013596	SRR578803	23142080	Loeb, G. B. et al. Transcriptome-wide miR-155 binding map reveals widespread noncanonical microRNA targeting. Molecular cell 48, 760-770, doi:10.1016/j.molcel.2012.10.002 (2012).
AGO2	Mouse	Ago2	Blood	Tissue			Normal	Untreated	HITS-CLIP	GSE41285;GSM1013597	SRR578804	23142080	Loeb, G. B. et al. Transcriptome-wide miR-155 binding map reveals widespread noncanonical microRNA targeting. Molecular cell 48, 760-770, doi:10.1016/j.molcel.2012.10.002 (2012).
AGO2	Mouse	Ago2	Blood	Tissue			Normal	Untreated	HITS-CLIP	GSE41285;GSM1013598	SRR578805	23142080	Loeb, G. B. et al. Transcriptome-wide miR-155 binding map reveals widespread noncanonical microRNA targeting. Molecular cell 48, 760-770, doi:10.1016/j.molcel.2012.10.002 (2012).
AGO2	Mouse	Ago2	Brain	Tissue			Normal	Untreated	HITS-CLIP	NA		19536157	Chi, S. W., Zang, J. B., Mele, A. & Darnell, R. B. Argonaute HITS-CLIP decodes microRNA-mRNA interaction maps. Nature 460, 479-486, doi:10.1038/nature08170 (2009).	Not used, data unavailable
CELF1	Mouse	Celf1	Muscle	Cell	Myoblast		Normal	Untreated	HITS-CLIP	E-MTAB-414;ERR039244,ERR039245,ERR039247,ERR039249	ERR039244,ERR039245,ERR039247,ERR039249	22355723	Masuda, A. et al. CUGBP1 and MBNL1 preferentially bind to 3' UTRs and facilitate mRNA decay. Scientific reports 2, 209, doi:10.1038/srep00209 (2012).
CELF1	Mouse	Celf1	Muscle	Cell	Myoblast		Normal	Untreated	HITS-CLIP	E-MTAB-414;ERR039246,ERR039248	ERR039246,ERR039248	22355723	Masuda, A. et al. CUGBP1 and MBNL1 preferentially bind to 3' UTRs and facilitate mRNA decay. Scientific reports 2, 209, doi:10.1038/srep00209 (2012).
CELF4	Mouse	Celf4	Brain	Tissue			Normal	Untreated	iCLIP	E-MTAB-1162;ERR136731	ERR136731	23209433	Wagnon, J. L. et al. CELF4 regulates translation and local abundance of a vast set of mRNAs, including genes associated with regulation of synaptic function. PLoS genetics 8, e1003067, doi:10.1371/journal.pgen.1003067 (2012).
CELF4	Mouse	Celf4	Brain	Tissue			Normal	Untreated	iCLIP	E-MTAB-1162;ERR136732	ERR136732	23209433	Wagnon, J. L. et al. CELF4 regulates translation and local abundance of a vast set of mRNAs, including genes associated with regulation of synaptic function. PLoS genetics 8, e1003067, doi:10.1371/journal.pgen.1003067 (2012).
CELF4	Mouse	Celf4	Brain	Tissue			Normal	Untreated	iCLIP	E-MTAB-1162;ERR136733	ERR136733	23209433	Wagnon, J. L. et al. CELF4 regulates translation and local abundance of a vast set of mRNAs, including genes associated with regulation of synaptic function. PLoS genetics 8, e1003067, doi:10.1371/journal.pgen.1003067 (2012).
CELF4	Mouse	Celf4	Brain	Tissue			Normal	Untreated	iCLIP	E-MTAB-1162;ERR136734	ERR136734	23209433	Wagnon, J. L. et al. CELF4 regulates translation and local abundance of a vast set of mRNAs, including genes associated with regulation of synaptic function. PLoS genetics 8, e1003067, doi:10.1371/journal.pgen.1003067 (2012).
CIRBP	Mouse	Cirbp	Embryo	Cell	Fibroblast		Normal	Untreated	HITS-CLIP	GSE37685;GSM925601	SRR492994	22923437	Morf, J. et al. Cold-inducible RNA-binding protein modulates circadian gene expression posttranscriptionally. Science 338, 379-383, doi:10.1126/science.1217726 (2012).
CIRBP	Mouse	Cirbp	Embryo	Cell	Fibroblast		Normal	Untreated	HITS-CLIP	GSE37685;GSM925602	SRR492995	22923437	Morf, J. et al. Cold-inducible RNA-binding protein modulates circadian gene expression posttranscriptionally. Science 338, 379-383, doi:10.1126/science.1217726 (2012).
CIRBP	Mouse	Cirbp	Embryo	Cell	Fibroblast		Normal	Untreated	PAR-CLIP	GSE40468;GSM994702	SRR548299	23792593	Liu, Y. et al. Cold-induced RNA-binding proteins regulate circadian gene expression by controlling alternative polyadenylation. Scientific reports 3, 2054, doi:10.1038/srep02054 (2013).
ELAVL1	Mouse	Elavl1	Brain	Tissue			Normal	Untreated	HITS-CLIP	GSE45148;GSM1098058	SRR772123	21784246	Darnell, J. C. et al. FMRP stalls ribosomal translocation on mRNAs linked to synaptic function and autism. Cell 146, 247-261, doi:10.1016/j.cell.2011.06.013 (2011).
ELAVL1	Mouse	Elavl1	Brain	Tissue			Normal	Untreated	HITS-CLIP	GSE45148;GSM1098059	SRR772124	21784246	Darnell, J. C. et al. FMRP stalls ribosomal translocation on mRNAs linked to synaptic function and autism. Cell 146, 247-261, doi:10.1016/j.cell.2011.06.013 (2011).
EZH2	Mouse	Ezh2	Embryo	Cell	Embryonic stem		Normal	Untreated	PAR-CLIP	GSE49433;GSM1204907	SRR949620	24141703	Kaneko, S., Son, J., Shen, S. S., Reinberg, D. & Bonasio, R. PRC2 binds active promoters and contacts nascent RNAs in embryonic stem cells. Nature structural & molecular biology 20, 1258-1264, doi:10.1038/nsmb.2700 (2013).
EZH2	Mouse	Ezh2	Embryo	Cell	Embryonic stem		Normal	Untreated	PAR-CLIP	GSE49433;GSM1204908	SRR949621	24141703	Kaneko, S., Son, J., Shen, S. S., Reinberg, D. & Bonasio, R. PRC2 binds active promoters and contacts nascent RNAs in embryonic stem cells. Nature structural & molecular biology 20, 1258-1264, doi:10.1038/nsmb.2700 (2013).
EZH2	Mouse	Ezh2	Embryo	Cell	Embryonic stem		Normal	Untreated	PAR-CLIP	GSE49433;GSM1204909	SRR949622	24141703	Kaneko, S., Son, J., Shen, S. S., Reinberg, D. & Bonasio, R. PRC2 binds active promoters and contacts nascent RNAs in embryonic stem cells. Nature structural & molecular biology 20, 1258-1264, doi:10.1038/nsmb.2700 (2013).
EZH2	Mouse	Ezh2	Embryo	Cell	Embryonic stem		Normal	Untreated	PAR-CLIP	GSE49433;GSM1204910	SRR949623	24141703	Kaneko, S., Son, J., Shen, S. S., Reinberg, D. & Bonasio, R. PRC2 binds active promoters and contacts nascent RNAs in embryonic stem cells. Nature structural & molecular biology 20, 1258-1264, doi:10.1038/nsmb.2700 (2013).
FMR1	Mouse	Fmr1	Brain	Tissue			Normal	Untreated	HITS-CLIP	GSE45148;GSM1098051	SRR772116	21784246	Darnell, J. C. et al. FMRP stalls ribosomal translocation on mRNAs linked to synaptic function and autism. Cell 146, 247-261, doi:10.1016/j.cell.2011.06.013 (2011).
FMR1	Mouse	Fmr1	Brain	Tissue			Normal	Untreated	HITS-CLIP	GSE45148;GSM1098052	SRR772117	21784246	Darnell, J. C. et al. FMRP stalls ribosomal translocation on mRNAs linked to synaptic function and autism. Cell 146, 247-261, doi:10.1016/j.cell.2011.06.013 (2011).
FMR1	Mouse	Fmr1	Brain	Tissue			Normal	Untreated	HITS-CLIP	GSE45148;GSM1098053	SRR772118	21784246	Darnell, J. C. et al. FMRP stalls ribosomal translocation on mRNAs linked to synaptic function and autism. Cell 146, 247-261, doi:10.1016/j.cell.2011.06.013 (2011).
FMR1	Mouse	Fmr1	Brain	Tissue			Normal	Untreated	HITS-CLIP	GSE45148;GSM1098054	SRR772119	21784246	Darnell, J. C. et al. FMRP stalls ribosomal translocation on mRNAs linked to synaptic function and autism. Cell 146, 247-261, doi:10.1016/j.cell.2011.06.013 (2011).
FMR1	Mouse	Fmr1	Brain	Tissue			Normal	Untreated	HITS-CLIP	GSE45148;GSM1098055	SRR772120	21784246	Darnell, J. C. et al. FMRP stalls ribosomal translocation on mRNAs linked to synaptic function and autism. Cell 146, 247-261, doi:10.1016/j.cell.2011.06.013 (2011).
FMR1	Mouse	Fmr1	Brain	Tissue			Normal	Untreated	HITS-CLIP	GSE45148;GSM1098056	SRR772121	21784246	Darnell, J. C. et al. FMRP stalls ribosomal translocation on mRNAs linked to synaptic function and autism. Cell 146, 247-261, doi:10.1016/j.cell.2011.06.013 (2011).
FMR1	Mouse	Fmr1	Brain	Tissue			Normal	Untreated	HITS-CLIP	GSE45148;GSM1098057	SRR772122	21784246	Darnell, J. C. et al. FMRP stalls ribosomal translocation on mRNAs linked to synaptic function and autism. Cell 146, 247-261, doi:10.1016/j.cell.2011.06.013 (2011).
FUS	Mouse	Fus	Brain	Tissue			Normal	Untreated	iCLIP	E-MTAB-1223;ERR208898	ERR208898	22934129	Rogelj, B. et al. Widespread binding of FUS along nascent RNA regulates alternative splicing in the brain. Scientific reports 2, 603, doi:10.1038/srep00603 (2012).
FUS	Mouse	Fus	Brain	Tissue			Normal	Untreated	iCLIP	E-MTAB-1223;ERR208899	ERR208899	22934129	Rogelj, B. et al. Widespread binding of FUS along nascent RNA regulates alternative splicing in the brain. Scientific reports 2, 603, doi:10.1038/srep00603 (2012).
FUS	Mouse	Fus	Brain	Tissue			Normal	Untreated	iCLIP	E-MTAB-1223;ERR208901	ERR208901	22934129	Rogelj, B. et al. Widespread binding of FUS along nascent RNA regulates alternative splicing in the brain. Scientific reports 2, 603, doi:10.1038/srep00603 (2012).
FUS	Mouse	Fus	Brain	Tissue			Normal	Untreated	HITS-CLIP	GSE37190;GSM913331		23023293	Lagier-Tourenne, C. et al. Divergent roles of ALS-linked proteins FUS/TLS and TDP-43 intersect in processing long pre-mRNAs. Nature neuroscience 15, 1488-1497, doi:10.1038/nn.3230 (2012).	Not used, SOLiD
FUS	Mouse	Fus	Brain	Tissue			Normal	Untreated	HITS-CLIP	GSE40653;GSM998872	SRR556763	23023293	Lagier-Tourenne, C. et al. Divergent roles of ALS-linked proteins FUS/TLS and TDP-43 intersect in processing long pre-mRNAs. Nature neuroscience 15, 1488-1497, doi:10.1038/nn.3230 (2012).
FUS	Mouse	Fus	Brain	Tissue			Normal	Untreated	HITS-CLIP	GSE40653;GSM998873	SRR556764	23023293	Lagier-Tourenne, C. et al. Divergent roles of ALS-linked proteins FUS/TLS and TDP-43 intersect in processing long pre-mRNAs. Nature neuroscience 15, 1488-1497, doi:10.1038/nn.3230 (2012).
FUS	Mouse	Fus	Brain	Tissue			Normal	Untreated	HITS-CLIP	GSE40653;GSM998874	SRR556765	23023293	Lagier-Tourenne, C. et al. Divergent roles of ALS-linked proteins FUS/TLS and TDP-43 intersect in processing long pre-mRNAs. Nature neuroscience 15, 1488-1497, doi:10.1038/nn.3230 (2012).
FUS	Mouse	Fus	Brain	Cell	ES-derived neuronal		Normal	Untreated	HITS-CLIP	GSE43308;GSM1060384	SRR645787	22829983	Nakaya T, Alexiou P, Maragkakis M, Chang A et al. FUS regulates genes coding for RNA-binding proteins in neurons by binding to their highly conserved introns. RNA 2013 Apr;19(4):498-509. PMID: 23389473
FUS	Mouse	Fus	Brain	Cell	ES-derived neuronal		Normal	Untreated	HITS-CLIP	GSE43308;GSM1060385	SRR645788	23023293	Nakaya T, Alexiou P, Maragkakis M, Chang A et al. FUS regulates genes coding for RNA-binding proteins in neurons by binding to their highly conserved introns. RNA 2013 Apr;19(4):498-509. PMID: 23389473
LIN28A	Mouse	Lin28a	Embryo	Cell	Embryonic stem		Normal	Untreated	HITS-CLIP	GSE37114;GSM910955	SRR458758	23102813	Cho, J. et al. LIN28A is a suppressor of ER-associated translation in embryonic stem cells. Cell 151, 765-777, doi:10.1016/j.cell.2012.10.019 (2012).
LIN28A	Mouse	Lin28a	Embryo	Cell	Embryonic stem		Normal	Untreated	HITS-CLIP	GSE37114;GSM910956	SRR458759	23102813	Cho, J. et al. LIN28A is a suppressor of ER-associated translation in embryonic stem cells. Cell 151, 765-777, doi:10.1016/j.cell.2012.10.019 (2012).
LIN28A	Mouse	Lin28a	Embryo	Cell	Embryonic stem		Normal	Untreated	HITS-CLIP	GSE37114;GSM910957	SRR458760	23102813	Cho, J. et al. LIN28A is a suppressor of ER-associated translation in embryonic stem cells. Cell 151, 765-777, doi:10.1016/j.cell.2012.10.019 (2012).
MBNL1	Mouse	Mbnl1	Muscle	Cell	Myoblast		Normal	Untreated	HITS-CLIP	E-MTAB-414;ERR039250,ERR039252,ERR039254	ERR039250,ERR039252,ERR039254	22355723	Masuda, A. et al. CUGBP1 and MBNL1 preferentially bind to 3' UTRs and facilitate mRNA decay. Scientific reports 2, 209, doi:10.1038/srep00209 (2012).
MBNL1	Mouse	Mbnl1	Muscle	Cell	Myoblast		Normal	Untreated	HITS-CLIP	E-MTAB-414;ERR039251,ERR039253	ERR039251,ERR039253	22355723	Masuda, A. et al. CUGBP1 and MBNL1 preferentially bind to 3' UTRs and facilitate mRNA decay. Scientific reports 2, 209, doi:10.1038/srep00209 (2012).
MBNL1/MBNL2	Mouse	Mbnl1/Mbnl2	Brain	Tissue			Normal	Untreated	HITS-CLIP	GSE39911;GSM981226	SRR533660	22901804	Wang, E. T. et al. Transcriptome-wide regulation of pre-mRNA splicing and mRNA localization by muscleblind proteins. Cell 150, 710-724, doi:10.1016/j.cell.2012.06.041 (2012).
MBNL1/MBNL2	Mouse	Mbnl1/Mbnl2	Brain	Tissue			Normal	Untreated	HITS-CLIP	GSE39911;GSM981227	SRR533661	22901804	Wang, E. T. et al. Transcriptome-wide regulation of pre-mRNA splicing and mRNA localization by muscleblind proteins. Cell 150, 710-724, doi:10.1016/j.cell.2012.06.041 (2012).
MBNL1/MBNL2	Mouse	Mbnl1/Mbnl2	Heart	Tissue			Normal	Untreated	HITS-CLIP	GSE39911;GSM981228	SRR533662	22901804	Wang, E. T. et al. Transcriptome-wide regulation of pre-mRNA splicing and mRNA localization by muscleblind proteins. Cell 150, 710-724, doi:10.1016/j.cell.2012.06.041 (2012).
MBNL1/MBNL2	Mouse	Mbnl1/Mbnl2	Muscle	Tissue			Normal	Untreated	HITS-CLIP	GSE39911;GSM981229	SRR533663	22901804	Wang, E. T. et al. Transcriptome-wide regulation of pre-mRNA splicing and mRNA localization by muscleblind proteins. Cell 150, 710-724, doi:10.1016/j.cell.2012.06.041 (2012).
MBNL1/MBNL2	Mouse	Mbnl1/Mbnl2	Muscle	Cell	Myoblast		Normal	Untreated	HITS-CLIP	GSE39911;GSM981230	SRR533664	22901804	Wang, E. T. et al. Transcriptome-wide regulation of pre-mRNA splicing and mRNA localization by muscleblind proteins. Cell 150, 710-724, doi:10.1016/j.cell.2012.06.041 (2012).
MBNL2	Mouse	Mbnl2	Brain	Tissue			Normal	Untreated	HITS-CLIP	GSE38497;GSM1127541	SRR833691	22884328	Charizanis, K. et al. Muscleblind-like 2-mediated alternative splicing in the developing brain and dysregulation in myotonic dystrophy. Neuron 75, 437-450, doi:10.1016/j.neuron.2012.05.029 (2012).
MBNL2	Mouse	Mbnl2	Brain	Tissue			Normal	Untreated	HITS-CLIP	GSE38497;GSM1127542	SRR833692	22884328	Charizanis, K. et al. Muscleblind-like 2-mediated alternative splicing in the developing brain and dysregulation in myotonic dystrophy. Neuron 75, 437-450, doi:10.1016/j.neuron.2012.05.029 (2012).
MBNL2	Mouse	Mbnl2	Brain	Tissue			Normal	Untreated	HITS-CLIP	GSE38497;GSM1127543	SRR833693	22884328	Charizanis, K. et al. Muscleblind-like 2-mediated alternative splicing in the developing brain and dysregulation in myotonic dystrophy. Neuron 75, 437-450, doi:10.1016/j.neuron.2012.05.029 (2012).
NOVA2	Mouse	Nova2	Brain	Tissue			Normal	Untreated	HITS-CLIP	NA		18978773	Licatalosi, D. D. et al. HITS-CLIP yields genome-wide insights into brain alternative RNA processing. Nature 456, 464-469, doi:10.1038/nature07488 (2008).	Not used, data unavailable
PTBP1	Mouse	Ptbp1	Muscle	Cell	Myoblast		Normal	Untreated	HITS-CLIP	E-MTAB-414;ERR039255,ERR039256	ERR039255,ERR039256	22355723	Masuda, A. et al. CUGBP1 and MBNL1 preferentially bind to 3' UTRs and facilitate mRNA decay. Scientific reports 2, 209, doi:10.1038/srep00209 (2012).
RBFOX1	Mouse	Rbfox1	Brain	Tissue			Normal	Untreated	HITS-CLIP	SRX355539;SRX355539	SRR1035719	24213538	Lovci, M. T. et al. Rbfox proteins regulate alternative mRNA splicing through evolutionarily conserved RNA bridges. Nature structural & molecular biology 20, 1434-1442, doi:10.1038/nsmb.2699 (2013).
RBFOX1	Mouse	Rbfox1	Brain	Tissue			Normal	Untreated	HITS-CLIP	SRX426153;SRX426153	SRR1107527	24613350	Weyn-Vanhentenryck, S. M. et al. HITS-CLIP and Integrative Modeling Define the Rbfox Splicing-Regulatory Network Linked to Brain Development and Autism. Cell reports, doi:10.1016/j.celrep.2014.02.005 (2014).
RBFOX1	Mouse	Rbfox1	Brain	Tissue			Normal	Untreated	HITS-CLIP	SRX426154;SRX426154	SRR1107528	24613350	Weyn-Vanhentenryck, S. M. et al. HITS-CLIP and Integrative Modeling Define the Rbfox Splicing-Regulatory Network Linked to Brain Development and Autism. Cell reports, doi:10.1016/j.celrep.2014.02.005 (2014).
RBFOX1	Mouse	Rbfox1	Brain	Tissue			Normal	Untreated	HITS-CLIP	SRX426155;SRX426155	SRR1107529	24613350	Weyn-Vanhentenryck, S. M. et al. HITS-CLIP and Integrative Modeling Define the Rbfox Splicing-Regulatory Network Linked to Brain Development and Autism. Cell reports, doi:10.1016/j.celrep.2014.02.005 (2014).
RBFOX1	Mouse	Rbfox1	Brain	Tissue			Normal	Untreated	HITS-CLIP	SRX426156;SRX426156	SRR1107530	24613350	Weyn-Vanhentenryck, S. M. et al. HITS-CLIP and Integrative Modeling Define the Rbfox Splicing-Regulatory Network Linked to Brain Development and Autism. Cell reports, doi:10.1016/j.celrep.2014.02.005 (2014).
RBFOX2	Mouse	Rbfox2	Brain	Tissue			Normal	Untreated	HITS-CLIP	SRX355540;SRX355540	SRR1035720	24213538	Lovci, M. T. et al. Rbfox proteins regulate alternative mRNA splicing through evolutionarily conserved RNA bridges. Nature structural & molecular biology 20, 1434-1442, doi:10.1038/nsmb.2699 (2013).
RBFOX2	Mouse	Rbfox2	Brain	Tissue			Normal	Untreated	HITS-CLIP	SRX426157;SRX426157	SRR1107531	24613350	Weyn-Vanhentenryck, S. M. et al. HITS-CLIP and Integrative Modeling Define the Rbfox Splicing-Regulatory Network Linked to Brain Development and Autism. Cell reports, doi:10.1016/j.celrep.2014.02.005 (2014).
RBFOX2	Mouse	Rbfox2	Brain	Tissue			Normal	Untreated	HITS-CLIP	SRX426158;SRX426158	SRR1107532	24613350	Weyn-Vanhentenryck, S. M. et al. HITS-CLIP and Integrative Modeling Define the Rbfox Splicing-Regulatory Network Linked to Brain Development and Autism. Cell reports, doi:10.1016/j.celrep.2014.02.005 (2014).
RBFOX2	Mouse	Rbfox2	Brain	Tissue			Normal	Untreated	HITS-CLIP	SRX426159;SRX426159	SRR1107533	24613350	Weyn-Vanhentenryck, S. M. et al. HITS-CLIP and Integrative Modeling Define the Rbfox Splicing-Regulatory Network Linked to Brain Development and Autism. Cell reports, doi:10.1016/j.celrep.2014.02.005 (2014).
RBFOX2	Mouse	Rbfox2	Brain	Tissue			Normal	Untreated	HITS-CLIP	SRX426160;SRX426160	SRR1107534	24613350	Weyn-Vanhentenryck, S. M. et al. HITS-CLIP and Integrative Modeling Define the Rbfox Splicing-Regulatory Network Linked to Brain Development and Autism. Cell reports, doi:10.1016/j.celrep.2014.02.005 (2014).
RBFOX3	Mouse	Rbfox3	Brain	Tissue			Normal	Untreated	HITS-CLIP	SRX426161;SRX426161	SRR1107535	24613350	Weyn-Vanhentenryck, S. M. et al. HITS-CLIP and Integrative Modeling Define the Rbfox Splicing-Regulatory Network Linked to Brain Development and Autism. Cell reports, doi:10.1016/j.celrep.2014.02.005 (2014).
RBFOX3	Mouse	Rbfox3	Brain	Tissue			Normal	Untreated	HITS-CLIP	SRX426162;SRX426162	SRR1107537	24613350	Weyn-Vanhentenryck, S. M. et al. HITS-CLIP and Integrative Modeling Define the Rbfox Splicing-Regulatory Network Linked to Brain Development and Autism. Cell reports, doi:10.1016/j.celrep.2014.02.005 (2014).
RBFOX3	Mouse	Rbfox3	Brain	Tissue			Normal	Untreated	HITS-CLIP	SRX426163;SRX426163	SRR1107538	24613350	Weyn-Vanhentenryck, S. M. et al. HITS-CLIP and Integrative Modeling Define the Rbfox Splicing-Regulatory Network Linked to Brain Development and Autism. Cell reports, doi:10.1016/j.celrep.2014.02.005 (2014).
RBFOX3	Mouse	Rbfox3	Brain	Tissue			Normal	Untreated	HITS-CLIP	SRX426164;SRX426164	SRR1107539	24613350	Weyn-Vanhentenryck, S. M. et al. HITS-CLIP and Integrative Modeling Define the Rbfox Splicing-Regulatory Network Linked to Brain Development and Autism. Cell reports, doi:10.1016/j.celrep.2014.02.005 (2014).
RBFOX3	Mouse	Rbfox3	Brain	Tissue			Normal	Untreated	HITS-CLIP	SRX426165;SRX426165	SRR1107540	24613350	Weyn-Vanhentenryck, S. M. et al. HITS-CLIP and Integrative Modeling Define the Rbfox Splicing-Regulatory Network Linked to Brain Development and Autism. Cell reports, doi:10.1016/j.celrep.2014.02.005 (2014).
RBM3	Mouse	Rbm3	Embryo	Cell	Fibroblast		Normal	Untreated	PAR-CLIP	GSE40468;GSM994703	SRR548300	23792593	Liu, Y. et al. Cold-induced RNA-binding proteins regulate circadian gene expression by controlling alternative polyadenylation. Scientific reports 3, 2054, doi:10.1038/srep02054 (2013).
SRSF1	Mouse	Srsf1	Embryo	Cell	Fibroblast		Normal	Untreated	HITS-CLIP	GSE44591;GSM1088390	SRR765756	23562324	Pandit, S. et al. Genome-wide analysis reveals SR protein cooperation and competition in regulated splicing. Molecular cell 50, 223-235, doi:10.1016/j.molcel.2013.03.001 (2013).
SRSF2	Mouse	Srsf2	Embryo	Cell	Fibroblast		Normal	Untreated	HITS-CLIP	GSE44591;GSM1088391	SRR765757	23562324	Pandit, S. et al. Genome-wide analysis reveals SR protein cooperation and competition in regulated splicing. Molecular cell 50, 223-235, doi:10.1016/j.molcel.2013.03.001 (2013).
SRSF3	Mouse	Srsf3	Embryo	Cell	Embryonal		Carcinoma	Untreated	iCLIP	E-MTAB-747;ERR039836	ERR039836	22436691	Anko, M. L. et al. The RNA-binding landscapes of two SR proteins reveal unique functions and binding to diverse RNA classes. Genome biology 13, R17, doi:10.1186/gb-2012-13-3-r17 (2012).
SRSF3	Mouse	Srsf3	Embryo	Cell	Embryonal		Carcinoma	Untreated	iCLIP	E-MTAB-747;ERR039837	ERR039837	22436691	Anko, M. L. et al. The RNA-binding landscapes of two SR proteins reveal unique functions and binding to diverse RNA classes. Genome biology 13, R17, doi:10.1186/gb-2012-13-3-r17 (2012).
SRSF3	Mouse	Srsf3	Embryo	Cell	Embryonal		Carcinoma	Untreated	iCLIP	E-MTAB-747;ERR039838	ERR039838	22436691	Anko, M. L. et al. The RNA-binding landscapes of two SR proteins reveal unique functions and binding to diverse RNA classes. Genome biology 13, R17, doi:10.1186/gb-2012-13-3-r17 (2012).
SRSF4	Mouse	Srsf4	Embryo	Cell	Embryonal		Carcinoma	Untreated	iCLIP	E-MTAB-747;ERR039839	ERR039839	22436691	Anko, M. L. et al. The RNA-binding landscapes of two SR proteins reveal unique functions and binding to diverse RNA classes. Genome biology 13, R17, doi:10.1186/gb-2012-13-3-r17 (2012).
SRSF4	Mouse	Srsf4	Embryo	Cell	Embryonal		Carcinoma	Untreated	iCLIP	E-MTAB-747;ERR039840	ERR039840	22436691	Anko, M. L. et al. The RNA-binding landscapes of two SR proteins reveal unique functions and binding to diverse RNA classes. Genome biology 13, R17, doi:10.1186/gb-2012-13-3-r17 (2012).
SRSF4	Mouse	Srsf4	Embryo	Cell	Embryonal		Carcinoma	Untreated	iCLIP	E-MTAB-747;ERR039841	ERR039841	22436691	Anko, M. L. et al. The RNA-binding landscapes of two SR proteins reveal unique functions and binding to diverse RNA classes. Genome biology 13, R17, doi:10.1186/gb-2012-13-3-r17 (2012).
TAF15	Mouse	Taf15	Brain	Cell	ES-derived neuronal		Normal	Untreated	HITS-CLIP	GSE43294;GSM1060210	SRR644278	23416048	Ibrahim, F. et al. Identification of in vivo, conserved, TAF15 RNA binding sites reveals the impact of TAF15 on the neuronal transcriptome. Cell reports 3, 301-308, doi:10.1016/j.celrep.2013.01.021 (2013).
TAF15	Mouse	Taf15	Brain	Cell	ES-derived neuronal		Normal	Untreated	HITS-CLIP	GSE43294;GSM1060211	SRR644279	23416048	Ibrahim, F. et al. Identification of in vivo, conserved, TAF15 RNA binding sites reveals the impact of TAF15 on the neuronal transcriptome. Cell reports 3, 301-308, doi:10.1016/j.celrep.2013.01.021 (2013).
TARDBP	Mouse	Tardbp	Brain	Tissue			Normal	Untreated	iCLIP	E-MTAB-1223;ERR208895	ERR208895	22934129	Rogelj, B. et al. Widespread binding of FUS along nascent RNA regulates alternative splicing in the brain. Scientific reports 2, 603, doi:10.1038/srep00603 (2012).
TARDBP	Mouse	Tardbp	Brain	Tissue			Normal	Untreated	iCLIP	E-MTAB-1223;ERR208896	ERR208896	22934129	Rogelj, B. et al. Widespread binding of FUS along nascent RNA regulates alternative splicing in the brain. Scientific reports 2, 603, doi:10.1038/srep00603 (2012).
TARDBP	Mouse	Tardbp	Brain	Tissue			Normal	Untreated	iCLIP	E-MTAB-1223;ERR208900	ERR208900	22934129	Rogelj, B. et al. Widespread binding of FUS along nascent RNA regulates alternative splicing in the brain. Scientific reports 2, 603, doi:10.1038/srep00603 (2012).
TARDBP	Mouse	Tardbp	Brain	Tissue			Normal	Untreated	HITS-CLIP	GSE27394;GSM672062	SRR107031	21358643	Polymenidou, M. et al. Long pre-mRNA depletion and RNA missplicing contribute to neuronal vulnerability from loss of TDP-43. Nature neuroscience 14, 459-468, doi:10.1038/nn.2779 (2011).
TARDBP	Mouse	Tardbp	Brain	Tissue			Normal	Untreated	HITS-CLIP	GSE27394;GSM672063	SRR107032	21358643	Polymenidou, M. et al. Long pre-mRNA depletion and RNA missplicing contribute to neuronal vulnerability from loss of TDP-43. Nature neuroscience 14, 459-468, doi:10.1038/nn.2779 (2011).
TARDBP	Mouse	Tardbp	Brain	Tissue			Normal	Untreated	HITS-CLIP	GSE40653;GSM998871	SRR556762	23023293	Lagier-Tourenne, C. et al. Divergent roles of ALS-linked proteins FUS/TLS and TDP-43 intersect in processing long pre-mRNAs. Nature neuroscience 15, 1488-1497, doi:10.1038/nn.3230 (2012).
TRA2B	Mouse	Tra2b	Testis	Tissue			Normal	Untreated	HITS-CLIP	NA		22194695	Grellscheid, S. et al. Identification of evolutionarily conserved exons as regulated targets for the splicing activator tra2beta in development. PLoS genetics 7, e1002390, doi:10.1371/journal.pgen.1002390 (2011).	Not used, data unavailable
U2AF2	Mouse	U2af2	Brain	Tissue			Normal	Untreated	iCLIP	E-MTAB-1223;ERR208893	ERR208893	22934129	Rogelj, B. et al. Widespread binding of FUS along nascent RNA regulates alternative splicing in the brain. Scientific reports 2, 603, doi:10.1038/srep00603 (2012).
U2AF2	Mouse	U2af2	Brain	Tissue			Normal	Untreated	iCLIP	E-MTAB-1223;ERR208897	ERR208897	22934129	Rogelj, B. et al. Widespread binding of FUS along nascent RNA regulates alternative splicing in the brain. Scientific reports 2, 603, doi:10.1038/srep00603 (2012).
UPF1	Mouse	Upf1	Embryo	Cell	Embryonic stem		Normal	Untreated	HITS-CLIP	GSE41785;GSM1024301	SRR606191	23766421	Hurt, J. A., Robertson, A. D. & Burge, C. B. Global analyses of UPF1 binding and function reveal expanded scope of nonsense-mediated mRNA decay. Genome research 23, 1636-1650, doi:10.1101/gr.157354.113 (2013).
UPF1	Mouse	Upf1	Embryo	Cell	Embryonic stem		Normal	Untreated	HITS-CLIP	GSE41785;GSM1024302	SRR606192	23766421	Hurt, J. A., Robertson, A. D. & Burge, C. B. Global analyses of UPF1 binding and function reveal expanded scope of nonsense-mediated mRNA decay. Genome research 23, 1636-1650, doi:10.1101/gr.157354.113 (2013).
UPF1	Mouse	Upf1	Embryo	Cell	Embryonic stem		Normal	Untreated	HITS-CLIP	GSE41785;GSM1024303	SRR606193,SRR606196	23766421	Hurt, J. A., Robertson, A. D. & Burge, C. B. Global analyses of UPF1 binding and function reveal expanded scope of nonsense-mediated mRNA decay. Genome research 23, 1636-1650, doi:10.1101/gr.157354.113 (2013).
UPF1	Mouse	Upf1	Embryo	Cell	Embryonic stem		Normal	CHX treatment	HITS-CLIP	GSE41785;GSM1024304	SRR606194	23766421	Hurt, J. A., Robertson, A. D. & Burge, C. B. Global analyses of UPF1 binding and function reveal expanded scope of nonsense-mediated mRNA decay. Genome research 23, 1636-1650, doi:10.1101/gr.157354.113 (2013).
UPF1	Mouse	Upf1	Embryo	Cell	Embryonic stem		Normal	CHX treatment	HITS-CLIP	GSE41785;GSM1024305	SRR606195	23766421	Hurt, J. A., Robertson, A. D. & Burge, C. B. Global analyses of UPF1 binding and function reveal expanded scope of nonsense-mediated mRNA decay. Genome research 23, 1636-1650, doi:10.1101/gr.157354.113 (2013).

## Sheet: worm
factor_name	species	species_factor_name	tissue_type	material	cell_type	cell_line_ID	disease_state	treatment	assay_method	data_accession	runs	pubmed_id	reference	notes
AGO2	Worm	alg-1	Whole	Tissue				Untreated	PAR-CLIP	GSE56180;GSM1359318	SRR1207389	24857550	Grosswendt, S. et al. Unambiguous Identification of miRNA:Target Site Interactions by Different Types of Ligation Reactions. Molecular cell 54, 1042-1054, doi:10.1016/j.molcel.2014.03.049 (2014).
AGO2	Worm	alg-1	Whole	Tissue				Untreated	PAR-CLIP	GSE56180;GSM1359319,GSM1359320	SRR1207390,SRR1207391	24857550	Grosswendt, S. et al. Unambiguous Identification of miRNA:Target Site Interactions by Different Types of Ligation Reactions. Molecular cell 54, 1042-1054, doi:10.1016/j.molcel.2014.03.049 (2014).
AGO2	Worm	alg-1	Whole	Tissue				Untreated	PAR-CLIP	GSE56180;GSM1359322	SRR1207393	24857550	Grosswendt, S. et al. Unambiguous Identification of miRNA:Target Site Interactions by Different Types of Ligation Reactions. Molecular cell 54, 1042-1054, doi:10.1016/j.molcel.2014.03.049 (2014).
AGO2	Worm	alg-1	Whole	Tissue				Untreated	PAR-CLIP	GSE56180;GSM1359323	SRR1207394	24857550	Grosswendt, S. et al. Unambiguous Identification of miRNA:Target Site Interactions by Different Types of Ligation Reactions. Molecular cell 54, 1042-1054, doi:10.1016/j.molcel.2014.03.049 (2014).
AGO2	Worm	alg-1	Whole	Tissue				Untreated	HITS-CLIP	NA		20062054	Zisoulis, D. G. et al. Comprehensive discovery of endogenous Argonaute binding sites in Caenorhabditis elegans. Nature structural & molecular biology 17, 173-179, doi:10.1038/nsmb.1745 (2010).	Not used
QKI	Worm	gld-1	Whole	Tissue				Untreated	PAR-CLIP	GSE33543;GSM829554	SRR363796	22152485	Jungkamp, A. C. et al. In vivo and transcriptome-wide identification of RNA binding protein target sites. Molecular cell 44, 828-840, doi:10.1016/j.molcel.2011.11.009 (2011).
QKI	Worm	gld-1	Whole	Tissue				Untreated	PAR-CLIP	GSE33543;GSM829555	SRR363797	22152485	Jungkamp, A. C. et al. In vivo and transcriptome-wide identification of RNA binding protein target sites. Molecular cell 44, 828-840, doi:10.1016/j.molcel.2011.11.009 (2011).
QKI	Worm	gld-1	Whole	Tissue				Untreated	PAR-CLIP	GSE33543;GSM829556	SRR363798	22152485	Jungkamp, A. C. et al. In vivo and transcriptome-wide identification of RNA binding protein target sites. Molecular cell 44, 828-840, doi:10.1016/j.molcel.2011.11.009 (2011).
QKI	Worm	gld-1	Whole	Tissue				Untreated	PAR-CLIP	GSE33543;GSM829557	SRR363799	22152485	Jungkamp, A. C. et al. In vivo and transcriptome-wide identification of RNA binding protein target sites. Molecular cell 44, 828-840, doi:10.1016/j.molcel.2011.11.009 (2011).

## Sheet: yeast
factor_name	species	species_factor_name	tissue_type	material	cell_type	cell_line_ID	disease_state	treatment	assay_method	data_accession	runs	pubmed_id	reference	notes
DHH1	Yeast	DHH1	Whole	Cell line	monoplast	BY4741		Untreated	HITS-CLIP	GSE46142;GSM1124958	SRR828803	23222640	Mitchell, S. F., Jain, S., She, M. & Parker, R. Global analysis of yeast mRNPs. Nature structural & molecular biology 20, 127-133, doi:10.1038/nsmb.2468 (2013).
DHH1	Yeast	DHH1	Whole	Cell line	monoplast	BY4741		Untreated	HITS-CLIP	GSE46142;GSM1124959	SRR828804	23222640	Mitchell, S. F., Jain, S., She, M. & Parker, R. Global analysis of yeast mRNPs. Nature structural & molecular biology 20, 127-133, doi:10.1038/nsmb.2468 (2013).
GBP2	Yeast	GBP2	Whole	Cell line	monoplast	BY4741		Untreated	HITS-CLIP	GSE46742;GSM1137763	SRR927140	23993093	Tuck, A. C. & Tollervey, D. A Transcriptome-wide Atlas of RNP Composition Reveals Diverse Classes of mRNAs and lncRNAs. Cell 154, 996-1009, doi:10.1016/j.cell.2013.07.047 (2013).
HEK2	Yeast	HEK2	Whole	Cell line	monoplast	BY4741		Untreated	HITS-CLIP	GSE46742;GSM1137758	SRR927138	23993093	Tuck, A. C. & Tollervey, D. A Transcriptome-wide Atlas of RNP Composition Reveals Diverse Classes of mRNAs and lncRNAs. Cell 154, 996-1009, doi:10.1016/j.cell.2013.07.047 (2013).
HRP1	Yeast	HRP1	Whole	Cell line	monoplast	BY4741		Untreated	HITS-CLIP	GSE46742;GSM1137720	SRR927124	23993093	Tuck, A. C. & Tollervey, D. A Transcriptome-wide Atlas of RNP Composition Reveals Diverse Classes of mRNAs and lncRNAs. Cell 154, 996-1009, doi:10.1016/j.cell.2013.07.047 (2013).
HRP1	Yeast	HRP1	Whole	Cell line	monoplast	BY4741		Untreated	HITS-CLIP	GSE46742;GSM1137728	SRR927127	23993093	Tuck, A. C. & Tollervey, D. A Transcriptome-wide Atlas of RNP Composition Reveals Diverse Classes of mRNAs and lncRNAs. Cell 154, 996-1009, doi:10.1016/j.cell.2013.07.047 (2013).
LSM1	Yeast	LSM1	Whole	Cell line	monoplast	BY4741		Untreated	HITS-CLIP	GSE46142;GSM1124960	SRR828805	23222640	Mitchell, S. F., Jain, S., She, M. & Parker, R. Global analysis of yeast mRNPs. Nature structural & molecular biology 20, 127-133, doi:10.1038/nsmb.2468 (2013).
LSM1	Yeast	LSM1	Whole	Cell line	monoplast	BY4741		Untreated	HITS-CLIP	GSE46142;GSM1124961	SRR828806	23222640	Mitchell, S. F., Jain, S., She, M. & Parker, R. Global analysis of yeast mRNPs. Nature structural & molecular biology 20, 127-133, doi:10.1038/nsmb.2468 (2013).
MEX67	Yeast	MEX67	Whole	Cell line	monoplast	BY4741		Untreated	HITS-CLIP	GSE46742;GSM1137722	SRR927125	23993093	Tuck, A. C. & Tollervey, D. A Transcriptome-wide Atlas of RNP Composition Reveals Diverse Classes of mRNAs and lncRNAs. Cell 154, 996-1009, doi:10.1016/j.cell.2013.07.047 (2013).
MEX67	Yeast	MEX67	Whole	Cell line	monoplast	BY4741		Untreated	HITS-CLIP	GSE46742;GSM1137730	SRR927128	23993093	Tuck, A. C. & Tollervey, D. A Transcriptome-wide Atlas of RNP Composition Reveals Diverse Classes of mRNAs and lncRNAs. Cell 154, 996-1009, doi:10.1016/j.cell.2013.07.047 (2013).
MEX67	Yeast	MEX67	Whole	Cell line	monoplast	BY4741		Untreated	HITS-CLIP	GSE46742;GSM1137790	SRR927150	23993093	Tuck, A. C. & Tollervey, D. A Transcriptome-wide Atlas of RNP Composition Reveals Diverse Classes of mRNAs and lncRNAs. Cell 154, 996-1009, doi:10.1016/j.cell.2013.07.047 (2013).
misc	Yeast	misc	Whole	Cell line	monoplast	BY4742		Untreated	gPAR-CLIP	GSE43747;GSM1070231	SRR652952	23409723	Freeberg, M. A. et al. Pervasive and dynamic protein binding sites of the mRNA transcriptome in Saccharomyces cerevisiae. Genome biology 14, R13, doi:10.1186/gb-2013-14-2-r13 (2013).
misc	Yeast	misc	Whole	Cell line	monoplast	BY4742		Untreated	gPAR-CLIP	GSE43747;GSM1070232	SRR652953	23409723	Freeberg, M. A. et al. Pervasive and dynamic protein binding sites of the mRNA transcriptome in Saccharomyces cerevisiae. Genome biology 14, R13, doi:10.1186/gb-2013-14-2-r13 (2013).
misc	Yeast	misc	Whole	Cell line	monoplast	BY4742		Glucose starvation	gPAR-CLIP	GSE43747;GSM1070233	SRR652954	23409723	Freeberg, M. A. et al. Pervasive and dynamic protein binding sites of the mRNA transcriptome in Saccharomyces cerevisiae. Genome biology 14, R13, doi:10.1186/gb-2013-14-2-r13 (2013).
misc	Yeast	misc	Whole	Cell line	monoplast	BY4742		Glucose starvation	gPAR-CLIP	GSE43747;GSM1070234	SRR652955	23409723	Freeberg, M. A. et al. Pervasive and dynamic protein binding sites of the mRNA transcriptome in Saccharomyces cerevisiae. Genome biology 14, R13, doi:10.1186/gb-2013-14-2-r13 (2013).
misc	Yeast	misc	Whole	Cell line	monoplast	BY4742		Nitrogen starvation	gPAR-CLIP	GSE43747;GSM1070235	SRR652956	23409723	Freeberg, M. A. et al. Pervasive and dynamic protein binding sites of the mRNA transcriptome in Saccharomyces cerevisiae. Genome biology 14, R13, doi:10.1186/gb-2013-14-2-r13 (2013).
misc	Yeast	misc	Whole	Cell line	monoplast	BY4742		Nitrogen starvation	gPAR-CLIP	GSE43747;GSM1070236	SRR652957	23409723	Freeberg, M. A. et al. Pervasive and dynamic protein binding sites of the mRNA transcriptome in Saccharomyces cerevisiae. Genome biology 14, R13, doi:10.1186/gb-2013-14-2-r13 (2013).
misc	Yeast	misc	Whole	Cell line	monoplast	BY4742		Puf3p KO	gPAR-CLIP	GSE43747;GSM1070245	SRR652966	23409723	Freeberg, M. A. et al. Pervasive and dynamic protein binding sites of the mRNA transcriptome in Saccharomyces cerevisiae. Genome biology 14, R13, doi:10.1186/gb-2013-14-2-r13 (2013).
MTR4	Yeast	MTR4	Whole	Cell line	monoplast	BY4741		Untreated	HITS-CLIP	GSE46742;GSM1137741	SRR927132	23993093	Tuck, A. C. & Tollervey, D. A Transcriptome-wide Atlas of RNP Composition Reveals Diverse Classes of mRNAs and lncRNAs. Cell 154, 996-1009, doi:10.1016/j.cell.2013.07.047 (2013).
MTR4	Yeast	MTR4	Whole	Cell line	monoplast	BY4741		Untreated	HITS-CLIP	GSE46742;GSM1137744	SRR927133	23993093	Tuck, A. C. & Tollervey, D. A Transcriptome-wide Atlas of RNP Composition Reveals Diverse Classes of mRNAs and lncRNAs. Cell 154, 996-1009, doi:10.1016/j.cell.2013.07.047 (2013).
MTR4	Yeast	MTR4	Whole	Cell line	monoplast	BY4741		Untreated	HITS-CLIP	GSE46742;GSM1137746	SRR927134	23993093	Tuck, A. C. & Tollervey, D. A Transcriptome-wide Atlas of RNP Composition Reveals Diverse Classes of mRNAs and lncRNAs. Cell 154, 996-1009, doi:10.1016/j.cell.2013.07.047 (2013).
NAB2	Yeast	NAB2	Whole	Cell line	monoplast	BY4741		Untreated	HITS-CLIP	GSE46742;GSM1137750	SRR927135	23993093	Tuck, A. C. & Tollervey, D. A Transcriptome-wide Atlas of RNP Composition Reveals Diverse Classes of mRNAs and lncRNAs. Cell 154, 996-1009, doi:10.1016/j.cell.2013.07.047 (2013).
NAB2	Yeast	NAB2	Whole	Cell line	monoplast	BY4741		Untreated	HITS-CLIP	GSE46742;GSM1137771	SRR927143	23993093	Tuck, A. C. & Tollervey, D. A Transcriptome-wide Atlas of RNP Composition Reveals Diverse Classes of mRNAs and lncRNAs. Cell 154, 996-1009, doi:10.1016/j.cell.2013.07.047 (2013).
NAB2	Yeast	NAB2	Whole	Cell line	monoplast	BY4741		Untreated	HITS-CLIP	GSE46742;GSM1137778	SRR927146	23993093	Tuck, A. C. & Tollervey, D. A Transcriptome-wide Atlas of RNP Composition Reveals Diverse Classes of mRNAs and lncRNAs. Cell 154, 996-1009, doi:10.1016/j.cell.2013.07.047 (2013).
NAB2	Yeast	NAB2	Whole	Cell line	monoplast	BY4741		Untreated	HITS-CLIP	GSE46742;GSM1137781	SRR927147	23993093	Tuck, A. C. & Tollervey, D. A Transcriptome-wide Atlas of RNP Composition Reveals Diverse Classes of mRNAs and lncRNAs. Cell 154, 996-1009, doi:10.1016/j.cell.2013.07.047 (2013).
NAB3	Yeast	NAB3	Whole	Cell line	monoplast	YJC2671		Untreated	PAR-CLIP	GSE31764;GSM791767	SRR342249	21954178	Jamonnak, N. et al. Yeast Nrd1, Nab3, and Sen1 transcriptome-wide binding maps suggest multiple roles in post-transcriptional RNA processing. RNA 17, 2011-2025, doi:10.1261/rna.2840711 (2011).
NRD1	Yeast	NRD1	Whole	Cell line	monoplast	YJC2671		Untreated	PAR-CLIP	GSE31764;GSM791764	SRR342246	21954178	Jamonnak, N. et al. Yeast Nrd1, Nab3, and Sen1 transcriptome-wide binding maps suggest multiple roles in post-transcriptional RNA processing. RNA 17, 2011-2025, doi:10.1261/rna.2840711 (2011).
NRD1	Yeast	NRD1	Whole	Cell line	monoplast	YJC2671		Untreated	PAR-CLIP	GSE31764;GSM791766	SRR342248	21954178	Jamonnak, N. et al. Yeast Nrd1, Nab3, and Sen1 transcriptome-wide binding maps suggest multiple roles in post-transcriptional RNA processing. RNA 17, 2011-2025, doi:10.1261/rna.2840711 (2011).
NRD1	Yeast	NRD1	Whole	Cell line	monoplast	YJC2671		Starvation	PAR-CLIP	GSE31764;GSM791768	SRR342250	21954178	Jamonnak, N. et al. Yeast Nrd1, Nab3, and Sen1 transcriptome-wide binding maps suggest multiple roles in post-transcriptional RNA processing. RNA 17, 2011-2025, doi:10.1261/rna.2840711 (2011).
PAB1	Yeast	PAB1	Whole	Cell line	monoplast	BY4741		Untreated	HITS-CLIP	GSE46742;GSM1137787	SRR927149	23993093	Tuck, A. C. & Tollervey, D. A Transcriptome-wide Atlas of RNP Composition Reveals Diverse Classes of mRNAs and lncRNAs. Cell 154, 996-1009, doi:10.1016/j.cell.2013.07.047 (2013).
PAP2	Yeast	PAP2	Whole	Cell line	monoplast	BY4741		Untreated	HITS-CLIP	GSE46742;GSM1137718	SRR927123	23993093	Tuck, A. C. & Tollervey, D. A Transcriptome-wide Atlas of RNP Composition Reveals Diverse Classes of mRNAs and lncRNAs. Cell 154, 996-1009, doi:10.1016/j.cell.2013.07.047 (2013).
PAT1	Yeast	PAT1	Whole	Cell line	monoplast	BY4741		Untreated	HITS-CLIP	GSE46142;GSM1124962	SRR828807	23222640	Mitchell, S. F., Jain, S., She, M. & Parker, R. Global analysis of yeast mRNPs. Nature structural & molecular biology 20, 127-133, doi:10.1038/nsmb.2468 (2013).
PAT1	Yeast	PAT1	Whole	Cell line	monoplast	BY4741		Untreated	HITS-CLIP	GSE46142;GSM1124963	SRR828808	23222640	Mitchell, S. F., Jain, S., She, M. & Parker, R. Global analysis of yeast mRNPs. Nature structural & molecular biology 20, 127-133, doi:10.1038/nsmb.2468 (2013).
RPB2	Yeast	RPB2	Whole	Cell line	monoplast	YJC2671		Untreated	PAR-CLIP	GSE31764;GSM791765	SRR342247	21954178	Jamonnak, N. et al. Yeast Nrd1, Nab3, and Sen1 transcriptome-wide binding maps suggest multiple roles in post-transcriptional RNA processing. RNA 17, 2011-2025, doi:10.1261/rna.2840711 (2011).
SBP1	Yeast	SBP1	Whole	Cell line	monoplast	BY4741		Untreated	HITS-CLIP	GSE46142;GSM1124964	SRR828809	23222640	Mitchell, S. F., Jain, S., She, M. & Parker, R. Global analysis of yeast mRNPs. Nature structural & molecular biology 20, 127-133, doi:10.1038/nsmb.2468 (2013).
SBP1	Yeast	SBP1	Whole	Cell line	monoplast	BY4741		Untreated	HITS-CLIP	GSE46142;GSM1124965	SRR828810	23222640	Mitchell, S. F., Jain, S., She, M. & Parker, R. Global analysis of yeast mRNPs. Nature structural & molecular biology 20, 127-133, doi:10.1038/nsmb.2468 (2013).
SEN1	Yeast	SEN1	Whole	Cell line	monoplast	YJC2671		Untreated	PAR-CLIP	GSE31764;GSM791763	SRR342245	21954178	Jamonnak, N. et al. Yeast Nrd1, Nab3, and Sen1 transcriptome-wide binding maps suggest multiple roles in post-transcriptional RNA processing. RNA 17, 2011-2025, doi:10.1261/rna.2840711 (2011).
SKI2	Yeast	SKI2	Whole	Cell line	monoplast	BY4741		Untreated	HITS-CLIP	GSE46742;GSM1137768	SRR927142	23993093	Tuck, A. C. & Tollervey, D. A Transcriptome-wide Atlas of RNP Composition Reveals Diverse Classes of mRNAs and lncRNAs. Cell 154, 996-1009, doi:10.1016/j.cell.2013.07.047 (2013).
SKI2	Yeast	SKI2	Whole	Cell line	monoplast	BY4741		Untreated	HITS-CLIP	GSE46742;GSM1137773	SRR927144	23993093	Tuck, A. C. & Tollervey, D. A Transcriptome-wide Atlas of RNP Composition Reveals Diverse Classes of mRNAs and lncRNAs. Cell 154, 996-1009, doi:10.1016/j.cell.2013.07.047 (2013).
SKI2	Yeast	SKI2	Whole	Cell line	monoplast	BY4741		Untreated	HITS-CLIP	GSE46742;GSM1178908	SRR924261	23993093	Tuck, A. C. & Tollervey, D. A Transcriptome-wide Atlas of RNP Composition Reveals Diverse Classes of mRNAs and lncRNAs. Cell 154, 996-1009, doi:10.1016/j.cell.2013.07.047 (2013).
SKI2	Yeast	SKI2	Whole	Cell line	monoplast	BY4741		Untreated	HITS-CLIP	GSE46742;GSM1178909	SRR924262	23993093	Tuck, A. C. & Tollervey, D. A Transcriptome-wide Atlas of RNP Composition Reveals Diverse Classes of mRNAs and lncRNAs. Cell 154, 996-1009, doi:10.1016/j.cell.2013.07.047 (2013).
STO1	Yeast	STO1	Whole	Cell line	monoplast	BY4741		Untreated	HITS-CLIP	GSE46742;GSM1137753	SRR927136	23993093	Tuck, A. C. & Tollervey, D. A Transcriptome-wide Atlas of RNP Composition Reveals Diverse Classes of mRNAs and lncRNAs. Cell 154, 996-1009, doi:10.1016/j.cell.2013.07.047 (2013).
STO1	Yeast	STO1	Whole	Cell line	monoplast	BY4741		Untreated	HITS-CLIP	GSE46742;GSM1137760	SRR927139	23993093	Tuck, A. C. & Tollervey, D. A Transcriptome-wide Atlas of RNP Composition Reveals Diverse Classes of mRNAs and lncRNAs. Cell 154, 996-1009, doi:10.1016/j.cell.2013.07.047 (2013).
STO1	Yeast	STO1	Whole	Cell line	monoplast	BY4741		Untreated	HITS-CLIP	GSE46742;GSM1137776	SRR927145	23993093	Tuck, A. C. & Tollervey, D. A Transcriptome-wide Atlas of RNP Composition Reveals Diverse Classes of mRNAs and lncRNAs. Cell 154, 996-1009, doi:10.1016/j.cell.2013.07.047 (2013).
THO2	Yeast	THO2	Whole	Cell line	monoplast	BY4741		Untreated	HITS-CLIP	GSE46742;GSM1137766	SRR927141	23993093	Tuck, A. C. & Tollervey, D. A Transcriptome-wide Atlas of RNP Composition Reveals Diverse Classes of mRNAs and lncRNAs. Cell 154, 996-1009, doi:10.1016/j.cell.2013.07.047 (2013).
TIF1	Yeast	TIF1	Whole	Cell line	monoplast	BY4741		Untreated	HITS-CLIP	GSE46742;GSM1137733	SRR927129	23993093	Tuck, A. C. & Tollervey, D. A Transcriptome-wide Atlas of RNP Composition Reveals Diverse Classes of mRNAs and lncRNAs. Cell 154, 996-1009, doi:10.1016/j.cell.2013.07.047 (2013).
XRN1	Yeast	XRN1	Whole	Cell line	monoplast	BY4741		Untreated	HITS-CLIP	GSE46742;GSM1137725	SRR927126	23993093	Tuck, A. C. & Tollervey, D. A Transcriptome-wide Atlas of RNP Composition Reveals Diverse Classes of mRNAs and lncRNAs. Cell 154, 996-1009, doi:10.1016/j.cell.2013.07.047 (2013).
XRN1	Yeast	XRN1	Whole	Cell line	monoplast	BY4741		Untreated	HITS-CLIP	GSE46742;GSM1137738	SRR927131	23993093	Tuck, A. C. & Tollervey, D. A Transcriptome-wide Atlas of RNP Composition Reveals Diverse Classes of mRNAs and lncRNAs. Cell 154, 996-1009, doi:10.1016/j.cell.2013.07.047 (2013).
