# Supplementary material for: CLIPdb: a CLIP-seq database for protein-RNA interactions
Source: BMC Genomics. 2015 Feb 5;16(1):51. doi: 10.1186/s12864-015-1273-2 (PMC4326514; doi:10.1186/s12864-015-1273-2)
Supplement: Additional file 2: — Summary of the functional groups of RBPs in human, mouse, worm and yeast. [file 12864_2015_1273_MOESM2_ESM.xlsx]

## Sheet: Sheet1
	splicing factor	3'UTR/polyA binding	miRNA binding	others	RBP profiling			splicing factor	3'UTR/polyA binding	miRNA binding	others	RBP profiling			splicing factor	3'UTR/polyA binding	miRNA binding	others	RBP profiling			splicing factor	3'UTR/polyA binding	miRNA binding	others	RBP profiling
Human	CSTF2	ALKBH5	AGO1	EPAS1			Mouse	CELF1	CIRBP	AGO2	EZH2			Worm	gld-1		alg-1				Yeast		GBP2		DHH1
	CSTF2T	C17orf85	AGO2	EZH2				CELF4	FMR1	LIN28A													HRP1		HEK2
	ELAVL1	CAPRIN1	AGO3					ELAVL1	FUS														MEX67		LSM1
	EWSR1	CPSF1	AGO4					MBNL1	PTBP1														MTR4		RPB2
	FUS	CPSF2	DGCR8					MBNL2	TAF15														NAB2		SBP1
	HNRNPA1	CPSF3	LIN28A					NOVA2	TARDBP														NAB3		SKI2
	HNRNPA2B1	CPSF4	LIN28B					RBFOX1	UPF1														NRD1		STO1
	HNRNPC	CPSF6						RBFOX2															PAB1		TIF1
	HNRNPF	CPSF7						RBFOX3															PAP2		XRN1
	HNRNPH1	EIF4A3						RBM3															PAT1
	HNRNPM	FBL						SRSF1															SEN1
	HNRNPU	FIP1L1						SRSF2															THO2
	QKI	FMR1						SRSF3
	RBFOX2	FXR1						SRSF4
	RBM4	FXR2						TRA2B
	RBPMS	IGF2BP1						U2AF2
	SF1	IGF2BP2
	SRSF1	IGF2BP3
	TIA1	MOV10
	TIAL1	NOP56
		NOP58
		NUDT21
		PTBP1
		PTBP2
		PUM2
		RTCB
		TAF15
		TARDBP
		TNRC6A
		TNRC6B
		TNRC6C
		YTHDF2
		ZC3H7B
Total	20	33	7	2	Yes			16	7	2	1	No			1	0	1	0	No			0	12	0	9	Yes
not used for calling binding sites, because of no raw data or bad quanlity
RBP profiling: the RNA-binding protein occupancy on mRNA transcripts
